# Supplementary material for: Integrating bulk RNA-seq, Mendelian randomization and single-cell RNA-seq to elucidate the roles of lactate metabolism related markers-SLC25A4 and keratinocyte in the pathogenesis of psoriasis
Source: Front Immunol. 2026 May 29;17:1842933. doi: 10.3389/fimmu.2026.1842933 (PMC13260234; doi:10.3389/fimmu.2026.1842933)
Supplement: Supplementary Figure 1 — Enrichment analysis and PPI network construction. (A) Results of GO enrichment analysis. The left part is a circular graph of GO enrichment analysis. The inner circle represents the significance of the pathway, with higher values indicating greater significance. The color of the bar graph is the z - score, where blue represents down - regulated pathways and green represents up - regulated pathways. The outer circle shows a scatter plot of the gene expression levels in each pathway. The right figure shows the ID of the GO Term and the corresponding description. (B) Results of KEGG enrichment analysis. In the figure, the depth of the color represents the magnitude of logFC. The darker the color, the larger the logFC. Green indicates up - regulated genes and red indicates down - regulated genes. Different colored squares represent different pathways. The more genes enriched in a pathway, the larger the colored square. (C) Construction of the PPI network. [file SupplementaryFile1.zip]

Archive with 52 entries (51 files):
- Supplementary materials/
- __MACOSX/._Supplementary materials
- Supplementary materials/Table S16_miRNA_mRNA_network.xlsx
- __MACOSX/Supplementary materials/._Table S16_miRNA_mRNA_network.xlsx
- Supplementary materials/Table S6_PleiotropyAll.xlsx
- __MACOSX/Supplementary materials/._Table S6_PleiotropyAll.xlsx
- Supplementary materials/Table S19_Drug_Gene.xlsx
- __MACOSX/Supplementary materials/._Table S19_Drug_Gene.xlsx
- Supplementary materials/Table S1.xlsx
- __MACOSX/Supplementary materials/._Table S1.xlsx
- Supplementary materials/Table S11_CRGs_correlation_cor.xlsx
- __MACOSX/Supplementary materials/._Table S11_CRGs_correlation_cor.xlsx
- Supplementary materials/Table S17_miRNA_lncRNA_network.xlsx
- __MACOSX/Supplementary materials/._Table S17_miRNA_lncRNA_network.xlsx
- Supplementary materials/.DS_Store
- __MACOSX/Supplementary materials/._.DS_Store
- Supplementary materials/Table S15_MRGs_correlation_cor.xlsx
- __MACOSX/Supplementary materials/._Table S15_MRGs_correlation_cor.xlsx
- Supplementary materials/Table S5_HeterogeneityAll.xlsx
- __MACOSX/Supplementary materials/._Table S5_HeterogeneityAll.xlsx
- Supplementary materials/Table S7_GSEA_result_GOT2.xlsx
- __MACOSX/Supplementary materials/._Table S7_GSEA_result_GOT2.xlsx
- Supplementary materials/Table S9_GSEA_result_SLC25A4.xlsx
- __MACOSX/Supplementary materials/._Table S9_GSEA_result_SLC25A4.xlsx
- Supplementary materials/Figure S4.tif
- __MACOSX/Supplementary materials/._Figure S4.tif
- Supplementary materials/Table S4_KEGG.xlsx
- __MACOSX/Supplementary materials/._Table S4_KEGG.xlsx
- Supplementary materials/Table S10_correlation_cor.xlsx
- __MACOSX/Supplementary materials/._Table S10_correlation_cor.xlsx
- Supplementary materials/Figure S5.tif
- __MACOSX/Supplementary materials/._Figure S5.tif
- Supplementary materials/Figure S2.tif
- __MACOSX/Supplementary materials/._Figure S2.tif
- Supplementary materials/Table S8_GSEA_result_PYGL.xlsx
- __MACOSX/Supplementary materials/._Table S8_GSEA_result_PYGL.xlsx
- Supplementary materials/Table S13_ISRGs_correlation_cor.xlsx
- __MACOSX/Supplementary materials/._Table S13_ISRGs_correlation_cor.xlsx
- Supplementary materials/Figure S3.tif
- __MACOSX/Supplementary materials/._Figure S3.tif
- Supplementary materials/Figure S1.tif
- __MACOSX/Supplementary materials/._Figure S1.tif
- Supplementary materials/Table S3_GO.xlsx
- __MACOSX/Supplementary materials/._Table S3_GO.xlsx
- Supplementary materials/Table S18_cicrRNA_miRNA_network.xlsx
- __MACOSX/Supplementary materials/._Table S18_cicrRNA_miRNA_network.xlsx
- Supplementary materials/Table S14_CRRGs_correlation_cor.xlsx
- __MACOSX/Supplementary materials/._Table S14_CRRGs_correlation_cor.xlsx
- Supplementary materials/Table S2.xlsx
- __MACOSX/Supplementary materials/._Table S2.xlsx
- Supplementary materials/Table S12_IIRGs_correlation_cor.xlsx
- __MACOSX/Supplementary materials/._Table S12_IIRGs_correlation_cor.xlsx
