# Supplementary material for: Integrating bulk RNA-seq, Mendelian randomization and single-cell RNA-seq to elucidate the roles of lactate metabolism related markers-SLC25A4 and keratinocyte in the pathogenesis of psoriasis
Source: Front Immunol. 2026 May 29;17:1842933. doi: 10.3389/fimmu.2026.1842933 (PMC13260234; doi:10.3389/fimmu.2026.1842933)
Supplement: Supplementary Figure 1 — Enrichment analysis and PPI network construction. (A) Results of GO enrichment analysis. The left part is a circular graph of GO enrichment analysis. The inner circle represents the significance of the pathway, with higher values indicating greater significance. The color of the bar graph is the z - score, where blue represents down - regulated pathways and green represents up - regulated pathways. The outer circle shows a scatter plot of the gene expression levels in each pathway. The right figure shows the ID of the GO Term and the corresponding description. (B) Results of KEGG enrichment analysis. In the figure, the depth of the color represents the magnitude of logFC. The darker the color, the larger the logFC. Green indicates up - regulated genes and red indicates down - regulated genes. Different colored squares represent different pathways. The more genes enriched in a pathway, the larger the colored square. (C) Construction of the PPI network. [file SupplementaryFile1.zip › Supplementary materials/Table S6_PleiotropyAll.xlsx]

## Sheet: 03.PleiotropyAll
	id.exposure	id.outcome	outcome	exposure	egger_intercept	se	pval
1	eqtl-a-ENSG00000125166	ebi-a-GCST90038681	ebi-a-GCST90038681	eqtl-a-ENSG00000125166	-0.00013674	0.000103969639952014	0.196537206429166
3	eqtl-a-ENSG00000100504	ebi-a-GCST90038681	ebi-a-GCST90038681	eqtl-a-ENSG00000100504	-3.8305e-05	0.000158076817242349	0.812624918832017
4	eqtl-a-ENSG00000151729	ebi-a-GCST90038681	ebi-a-GCST90038681	eqtl-a-ENSG00000151729	0.000128595892719423	9.90474039421739e-05	0.202665338759717
9	eqtl-a-ENSG00000108561	ebi-a-GCST90038681	ebi-a-GCST90038681	eqtl-a-ENSG00000108561	-0.000251885	0.000436953125615408	0.604712342218691
10	eqtl-a-ENSG00000134333	ebi-a-GCST90038681	ebi-a-GCST90038681	eqtl-a-ENSG00000134333	0.0002310719041626	0.000145137802917966	0.130926775576375
19	eqtl-a-ENSG00000184381	ebi-a-GCST90038681	ebi-a-GCST90038681	eqtl-a-ENSG00000184381	7.71068738736764e-05	0.000148365106541894	0.608455581564794
20	eqtl-a-ENSG00000104783	ebi-a-GCST90038681	ebi-a-GCST90038681	eqtl-a-ENSG00000104783	-8.16363e-05	7.4430004335151e-05	0.276010833784208
