# Supplementary material for: Integrating bulk RNA-seq, Mendelian randomization and single-cell RNA-seq to elucidate the roles of lactate metabolism related markers-SLC25A4 and keratinocyte in the pathogenesis of psoriasis
Source: Front Immunol. 2026 May 29;17:1842933. doi: 10.3389/fimmu.2026.1842933 (PMC13260234; doi:10.3389/fimmu.2026.1842933)
Supplement: Supplementary Figure 1 — Enrichment analysis and PPI network construction. (A) Results of GO enrichment analysis. The left part is a circular graph of GO enrichment analysis. The inner circle represents the significance of the pathway, with higher values indicating greater significance. The color of the bar graph is the z - score, where blue represents down - regulated pathways and green represents up - regulated pathways. The outer circle shows a scatter plot of the gene expression levels in each pathway. The right figure shows the ID of the GO Term and the corresponding description. (B) Results of KEGG enrichment analysis. In the figure, the depth of the color represents the magnitude of logFC. The darker the color, the larger the logFC. Green indicates up - regulated genes and red indicates down - regulated genes. Different colored squares represent different pathways. The more genes enriched in a pathway, the larger the colored square. (C) Construction of the PPI network. [file SupplementaryFile1.zip › Supplementary materials/Table S19_Drug_Gene.xlsx]

## Sheet: Drug_Gene
Gene	Drug
GOT2	niclosamide
GOT2	Pentachlorobiphenyl
GOT2	octahydrocyclopenta
GOT2	ARSENIC
GOT2	67526-95-8
PYGL	DEXAMETHASONE
PYGL	ASPARAGINASE
PYGL	METHOTREXATE
PYGL	PSN357
SLC25A4	(+)-MCPG
SLC25A4	LY2389575
SLC25A4	ACPD
SLC25A4	COMPOUND 2
SLC25A4	CLODRONIC ACID
SLC25A4	EGLUMEGAD
SLC25A4	COMPOUND 3
SLC25A4	VU0650786
SLC25A4	RO4491533
SLC25A4	[3H]LY341495
SLC25A4	L-CCG-I
SLC25A4	LY379268
SLC25A4	GLUTAMIC ACID
SLC25A4	DCG-IV
SLC25A4	ISOSPAGLUMIC ACID
SLC25A4	APDC
SLC25A4	LY341495
SLC25A4	LY395756
SLC25A4	COMPOUND 4
