# Supplementary material for: Integrating bulk RNA-seq, Mendelian randomization and single-cell RNA-seq to elucidate the roles of lactate metabolism related markers-SLC25A4 and keratinocyte in the pathogenesis of psoriasis
Source: Front Immunol. 2026 May 29;17:1842933. doi: 10.3389/fimmu.2026.1842933 (PMC13260234; doi:10.3389/fimmu.2026.1842933)
Supplement: Supplementary Figure 1 — Enrichment analysis and PPI network construction. (A) Results of GO enrichment analysis. The left part is a circular graph of GO enrichment analysis. The inner circle represents the significance of the pathway, with higher values indicating greater significance. The color of the bar graph is the z - score, where blue represents down - regulated pathways and green represents up - regulated pathways. The outer circle shows a scatter plot of the gene expression levels in each pathway. The right figure shows the ID of the GO Term and the corresponding description. (B) Results of KEGG enrichment analysis. In the figure, the depth of the color represents the magnitude of logFC. The darker the color, the larger the logFC. Green indicates up - regulated genes and red indicates down - regulated genes. Different colored squares represent different pathways. The more genes enriched in a pathway, the larger the colored square. (C) Construction of the PPI network. [file SupplementaryFile1.zip › Supplementary materials/Table S1.xlsx]

## Sheet: LRGs
	x
1	ACTN3
2	GATD1
3	HAGH
4	HIF1A
5	LDHA
6	LDHAL6A
7	LDHAL6B
8	LDHB
9	LDHC
10	LDHD
11	MIR210
12	MRS2
13	PARK7
14	PER2
15	PFKFB2
16	PNKD
17	TIGAR
18	TP53
19	ACACB
20	EMB
21	SLC16A1
22	SLC16A3
23	SLC16A7
24	SLC16A8
25	SLC5A12
26	SLC5A8
27	ABCG8
28	ACAD9
29	ACADM
30	AIFM1
31	AKR1D1
32	ALDOA
33	ALK
34	B3GALNT2
35	B4GAT1
36	CALR
37	CAV3
38	CBLIF
39	CD46
40	CDAN1
41	CFH
42	CFI
43	CHEK2
44	CLN5
45	COL4A1
46	CPT2
47	CRPPA
48	CTSD
49	DAG1
50	DHFR
51	DNAJC5
52	FKRP
53	FKTN
54	FLI1
55	GAA
56	GATA1
57	GATA2
58	GCLC
59	GRN
60	HACE1
61	HBB
62	HELLPAR
63	HLA-DRB1
64	HMGCS2
65	HMOX1
66	INPP5K
67	IRAK1
68	JAK2
69	KCNN4
70	KIF23
71	KLF1
72	KY
73	LARGE1
74	LIN28B
75	LIPA
76	LMO1
77	LPIN1
78	LYST
79	MLIP
80	MPL
81	MT-CO1
82	MT-CO3
83	MTHFD1
84	MVK
85	MYC
86	MYCN
87	NSUN2
88	OBSCN
89	OCRL
90	PEX2
91	PFKM
92	PHOX2B
93	PIEZO1
94	PIGA
95	PIK3CG
96	PITRM1
97	PLA2G6
98	PLEC
99	PNPLA2
100	POMGNT1
101	POMGNT2
102	POMK
103	POMT1
104	POMT2
105	RB1
106	RHAG
107	RHCE
108	RHD
109	RPS14
110	RXYLT1
111	SAT1
112	SIL1
113	SLC19A1
114	SLC25A13
115	SLC4A1
116	SLC7A7
117	SPP1
118	STAT4
119	STIM1
120	TCIRG1
121	TET2
122	TOMM7
123	TOP2A
124	TPP1
125	USB1
126	VPS13A
127	XK
128	ZNFX1
129	BCS1L
130	COQ8A
131	CYC1
132	GFM1
133	HS6ST2
134	IBA57
135	MDH2
136	MRPL3
137	NDUFA10
138	NDUFA9
139	NDUFB10
140	NDUFS4
141	PDSS1
142	PRORP
143	SCO2
144	SDHA
145	SUCLG1
146	TMEM126B
147	TRMT10C
148	TSFM
149	UQCC3
150	AARS2
151	ACACA
152	ACAT1
153	ACAT2
154	ADAMTS13
155	AGK
156	ALDH6A1
157	AMPD1
158	AMPD2
159	AMPD3
160	ATAD3A
161	ATP5F1A
162	ATPAF2
163	C1QBP
164	CA5A
165	CARS2
166	CDK5
167	CHCHD10
168	CLPB
169	COG3
170	COQ4
171	COQ9
172	COX10
173	COX11
174	COX14
175	COX20
176	COX4I1
177	COX5A
178	COX6A2
179	COX6B1
180	COX8A
181	CRAT
182	CYP27A1
183	DARS2
184	DGUOK
185	DLD
186	DNAJC19
187	DNM1L
188	DTYMK
189	EARS2
190	ECHS1
191	FARS2
192	FASTKD2
193	FBXL4
194	FDX2
195	GFM2
196	GK
197	GLRX5
198	GOT2
199	GTPBP3
200	GYS2
201	HADHB
202	HIBCH
203	HMGCL
204	HPDL
205	HSD17B10
206	HSPD1
207	HTRA2
208	IFT56
209	ISCA1
210	ISCU
211	KARS1
212	LARS2
213	LETM1
214	LIAS
215	LIPT1
216	LIPT2
217	LONP1
218	LRPPRC
219	LYRM7
220	MECP2
221	MICOS13
222	MIPEP
223	MPC1
224	MRPL12
225	MRPL39
226	MRPL44
227	MRPS14
228	MRPS16
229	MRPS2
230	MRPS22
231	MRPS28
232	MRPS34
233	MRPS7
234	MT-ATP6
235	MT-CO2
236	MT-ND1
237	MT-ND2
238	MT-ND3
239	MT-ND4
240	MT-ND5
241	MT-ND6
242	MT-TF
243	MT-TH
244	MT-TI
245	MT-TK
246	MT-TL1
247	MT-TL2
248	MT-TN
249	MT-TP
250	MT-TQ
251	MT-TS1
252	MT-TS2
253	MT-TV
254	MT-TW
255	MTFMT
256	MTO1
257	MTRFR
258	NADK2
259	NARS2
260	NAXD
261	NAXE
262	NDUFA1
263	NDUFA11
264	NDUFA12
265	NDUFA13
266	NDUFA6
267	NDUFA8
268	NDUFAF1
269	NDUFAF4
270	NDUFAF6
271	NDUFB8
272	NDUFB9
273	NDUFC2
274	NDUFS1
275	NDUFS2
276	NDUFS3
277	NDUFS8
278	NDUFV1
279	NFS1
280	NFU1
281	NGLY1
282	NSUN3
283	OGDH
284	OPA1
285	PC
286	PDHA1
287	PDHX
288	PDP1
289	PDSS2
290	PET100
291	PET117
292	PHKG2
293	PLPBP
294	PMPCB
295	PNPLA8
296	PNPO
297	PNPT1
298	POLG
299	POLG2
300	POLRMT
301	PPCS
302	PRSS12
303	PUS1
304	PYGL
305	RARS1
306	RARS2
307	RMND1
308	RNASEH1
309	RRAGC
310	RRM2B
311	SARS2
312	SCO1
313	SDHB
314	SERAC1
315	SFXN4
316	SLC25A10
317	SLC25A12
318	SLC25A26
319	SLC25A3
320	SLC25A4
321	SLC25A42
322	SLC31A1
323	SOD1
324	STAT2
325	SUCLA2
326	SURF1
327	SYNJ1
328	TANGO2
329	TARS2
330	TEFM
331	TIMM22
332	TIMM50
333	TK2
334	TMEM70
335	TPK1
336	TRMT5
337	TRMU
338	TUFM
339	TWNK
340	TXN2
341	UPB1
342	UQCC2
343	UQCRB
344	UQCRC2
345	UQCRH
346	UQCRQ
347	WARS2
348	YARS1
349	YARS2
350	YME1L1
