# Supplementary material for: Integrating bulk RNA-seq, Mendelian randomization and single-cell RNA-seq to elucidate the roles of lactate metabolism related markers-SLC25A4 and keratinocyte in the pathogenesis of psoriasis
Source: Front Immunol. 2026 May 29;17:1842933. doi: 10.3389/fimmu.2026.1842933 (PMC13260234; doi:10.3389/fimmu.2026.1842933)
Supplement: Supplementary Figure 1 — Enrichment analysis and PPI network construction. (A) Results of GO enrichment analysis. The left part is a circular graph of GO enrichment analysis. The inner circle represents the significance of the pathway, with higher values indicating greater significance. The color of the bar graph is the z - score, where blue represents down - regulated pathways and green represents up - regulated pathways. The outer circle shows a scatter plot of the gene expression levels in each pathway. The right figure shows the ID of the GO Term and the corresponding description. (B) Results of KEGG enrichment analysis. In the figure, the depth of the color represents the magnitude of logFC. The darker the color, the larger the logFC. Green indicates up - regulated genes and red indicates down - regulated genes. Different colored squares represent different pathways. The more genes enriched in a pathway, the larger the colored square. (C) Construction of the PPI network. [file SupplementaryFile1.zip › Supplementary materials/Table S11_CRGs_correlation_cor.xlsx]

## Sheet: 01_CRGs_correlation_cor
	gene	gene	Correlation	Pvalue
1	CXCL13	GOT2	0.777769287426775	6.52042650814816e-36
33	CXCL1	PYGL	0.807489179139856	1.37476819395148e-40
3	CXCL1	GOT2	0.791657366885651	5.29803415765636e-38
20	CCL20	GOT2	0.787149120701449	2.62853583420693e-37
34	CXCL2	PYGL	0.77799377920556	6.04918494301253e-36
4	CXCL2	GOT2	0.767313390084875	1.95345878150772e-34
50	CCL20	PYGL	0.760002449029604	1.89691609745379e-33
55	CXCL6	PYGL	0.758953715808741	2.61080261170571e-33
42	CCL7	PYGL	0.757684670956672	3.83440467264826e-33
39	CCL2	PYGL	0.755337729716763	7.75731411652312e-33
57	CXCL5	PYGL	0.749132613901312	4.81269440712613e-32
62	CCL27	SLC25A4	0.748402805113179	5.94418434165342e-32
31	CXCL13	PYGL	0.747922765269056	6.82715636904129e-32
12	CCL7	GOT2	0.736842478223318	1.53411361518739e-30
36	CXCL10	PYGL	0.731020306286811	7.39723057337568e-30
10	CCL4	GOT2	0.726893093262952	2.20134294386699e-29
40	CCL4	PYGL	0.718894205529102	1.72344266254857e-28
6	CXCL10	GOT2	0.707245190732703	3.04702977527291e-27
22	CCL22	GOT2	0.704674808211304	5.63546123043324e-27
37	CXCL9	PYGL	0.703276283618708	7.85284634783098e-27
7	CXCL9	GOT2	0.702589643944334	9.23566153581966e-27
27	CXCL5	GOT2	0.699217133312055	2.03489856679316e-26
56	CXCL11	PYGL	0.692424922420933	9.66457781567054e-26
25	CXCL6	GOT2	0.6907849642517	1.39881508373843e-25
9	CCL2	GOT2	0.681789191055149	1.01843929524215e-24
26	CXCL11	GOT2	0.665019877864831	3.43101578043188e-23
52	CCL22	PYGL	0.645800383518317	1.47607424613898e-21
18	CCL18	GOT2	0.63592083884376	9.20973079253123e-21
35	CXCL3	PYGL	0.626095274150556	5.33329550172425e-20
43	CCL8	PYGL	0.616396578342213	2.84322330461086e-19
5	CXCL3	GOT2	0.609973029596684	8.34691163576936e-19
48	CCL18	PYGL	0.601717552442769	3.21558695178131e-18
13	CCL8	GOT2	0.584179677070495	4.97785897181824e-17
90	CXCL12	SLC25A4	0.508257478531379	1.28020155498397e-12
83	CCL23	SLC25A4	0.440106991658894	1.71012387203709e-09
14	CCL11	GOT2	0.411198922425045	2.31289218955046e-08
44	CCL11	PYGL	0.396094120435207	8.20402407720158e-08
19	CCL19	GOT2	0.371657872726465	5.59029621756367e-07
17	CCL17	GOT2	0.364418215212422	9.58413010337783e-07
49	CCL19	PYGL	0.340206494843874	5.29637165703422e-06
89	CX3CL1	SLC25A4	0.333863931318563	8.0995123393105e-06
41	CCL5	PYGL	0.332108940190174	9.09472034112827e-06
76	CCL16	SLC25A4	0.311698234142215	3.32545621813961e-05
47	CCL17	PYGL	0.304789007549074	5.05073041888667e-05
16	CCL16	GOT2	-0.305087	4.96142198800656e-05
23	CCL23	GOT2	-0.340188	5.3029040387877e-06
77	CCL17	SLC25A4	-0.36194	1.14922320800396e-06
53	CCL23	PYGL	-0.365311	8.97435346134754e-07
60	CXCL12	PYGL	-0.374361	4.55558111167768e-07
74	CCL11	SLC25A4	-0.406009	3.59903997004762e-08
79	CCL19	SLC25A4	-0.441092	1.55806558319109e-09
71	CCL5	SLC25A4	-0.478641	3.5534227991755e-11
30	CXCL12	GOT2	-0.521249	2.68482325207949e-13
73	CCL8	SLC25A4	-0.567317	5.96284267432827e-16
65	CXCL3	SLC25A4	-0.60866	1.03718693717327e-18
85	CXCL6	SLC25A4	-0.657142	1.65761955249331e-22
78	CCL18	SLC25A4	-0.667526	2.05803872924629e-23
69	CCL2	SLC25A4	-0.669335	1.41871974688203e-23
87	CXCL5	SLC25A4	-0.683432	7.1255894263268e-25
86	CXCL11	SLC25A4	-0.69018	1.60231554717239e-25
80	CCL20	SLC25A4	-0.712044	9.49426325762461e-28
64	CXCL2	SLC25A4	-0.740364	5.80435072886122e-31
72	CCL7	SLC25A4	-0.740454	5.66134776214947e-31
70	CCL4	SLC25A4	-0.75283	1.63284006581484e-32
67	CXCL9	SLC25A4	-0.756936	4.80503059670878e-33
66	CXCL10	SLC25A4	-0.758348	3.13751732592676e-33
63	CXCL1	SLC25A4	-0.76464	4.52815670121646e-34
82	CCL22	SLC25A4	-0.76795	1.5962068130501e-34
32	CCL27	PYGL	-0.77069	6.64541110309368e-35
61	CXCL13	SLC25A4	-0.784221	7.28609162174088e-37
2	CCL27	GOT2	-0.812031	2.2474857975369e-41
