# Supplementary material for: Integrating bulk RNA-seq, Mendelian randomization and single-cell RNA-seq to elucidate the roles of lactate metabolism related markers-SLC25A4 and keratinocyte in the pathogenesis of psoriasis
Source: Front Immunol. 2026 May 29;17:1842933. doi: 10.3389/fimmu.2026.1842933 (PMC13260234; doi:10.3389/fimmu.2026.1842933)
Supplement: Supplementary Figure 1 — Enrichment analysis and PPI network construction. (A) Results of GO enrichment analysis. The left part is a circular graph of GO enrichment analysis. The inner circle represents the significance of the pathway, with higher values indicating greater significance. The color of the bar graph is the z - score, where blue represents down - regulated pathways and green represents up - regulated pathways. The outer circle shows a scatter plot of the gene expression levels in each pathway. The right figure shows the ID of the GO Term and the corresponding description. (B) Results of KEGG enrichment analysis. In the figure, the depth of the color represents the magnitude of logFC. The darker the color, the larger the logFC. Green indicates up - regulated genes and red indicates down - regulated genes. Different colored squares represent different pathways. The more genes enriched in a pathway, the larger the colored square. (C) Construction of the PPI network. [file SupplementaryFile1.zip › Supplementary materials/Table S17_miRNA_lncRNA_network.xlsx]

## Sheet: miRNA_lncRNA_network
ID	Target
hsa-miR-105-5p	KCNQ1OT1
hsa-miR-105-5p	MALAT1
hsa-miR-105-5p	XIST
hsa-miR-130a-5p	THUMPD3-AS1
hsa-miR-130a-5p	NEAT1
hsa-miR-130a-5p	MALAT1
hsa-miR-130a-5p	XIST
hsa-miR-23a-3p	THUMPD3-AS1
hsa-miR-23a-3p	NEAT1
hsa-miR-23a-3p	MALAT1
hsa-miR-23a-3p	XIST
hsa-miR-23b-3p	THUMPD3-AS1
hsa-miR-23b-3p	NEAT1
hsa-miR-23b-3p	MALAT1
hsa-miR-23b-3p	XIST
hsa-miR-23c	THUMPD3-AS1
hsa-miR-23c	NEAT1
hsa-miR-23c	MALAT1
hsa-miR-23c	XIST
hsa-miR-299-5p	NEAT1
hsa-miR-299-5p	XIST
hsa-miR-409-3p	NEAT1
hsa-miR-409-3p	XIST
hsa-miR-4262	THUMPD3-AS1
hsa-miR-4262	KCNQ1OT1
hsa-miR-4262	NEAT1
hsa-miR-4262	MALAT1
hsa-miR-4262	XIST
hsa-miR-493-5p	KCNQ1OT1
hsa-miR-493-5p	NEAT1
hsa-miR-493-5p	MALAT1
hsa-miR-543	THUMPD3-AS1
hsa-miR-543	KCNQ1OT1
hsa-miR-543	NEAT1
hsa-miR-543	XIST
hsa-miR-9-3p	NEAT1
hsa-miR-9-3p	MALAT1
hsa-miR-9-3p	XIST
