# Supplementary material for: Integrating bulk RNA-seq, Mendelian randomization and single-cell RNA-seq to elucidate the roles of lactate metabolism related markers-SLC25A4 and keratinocyte in the pathogenesis of psoriasis
Source: Front Immunol. 2026 May 29;17:1842933. doi: 10.3389/fimmu.2026.1842933 (PMC13260234; doi:10.3389/fimmu.2026.1842933)
Supplement: Supplementary Figure 1 — Enrichment analysis and PPI network construction. (A) Results of GO enrichment analysis. The left part is a circular graph of GO enrichment analysis. The inner circle represents the significance of the pathway, with higher values indicating greater significance. The color of the bar graph is the z - score, where blue represents down - regulated pathways and green represents up - regulated pathways. The outer circle shows a scatter plot of the gene expression levels in each pathway. The right figure shows the ID of the GO Term and the corresponding description. (B) Results of KEGG enrichment analysis. In the figure, the depth of the color represents the magnitude of logFC. The darker the color, the larger the logFC. Green indicates up - regulated genes and red indicates down - regulated genes. Different colored squares represent different pathways. The more genes enriched in a pathway, the larger the colored square. (C) Construction of the PPI network. [file SupplementaryFile1.zip › Supplementary materials/Table S5_HeterogeneityAll.xlsx]

## Sheet: 02.HeterogeneityAll
	id.exposure	id.outcome	outcome	exposure	method	Q	Q_df	Q_pval
1	eqtl-a-ENSG00000125166	ebi-a-GCST90038681	ebi-a-GCST90038681	eqtl-a-ENSG00000125166	MR Egger	15.8452882999501	37	0.999080855211154
2	eqtl-a-ENSG00000125166	ebi-a-GCST90038681	ebi-a-GCST90038681	eqtl-a-ENSG00000125166	Inverse variance weighted	17.5750258164977	38	0.998126548583674
5	eqtl-a-ENSG00000100504	ebi-a-GCST90038681	ebi-a-GCST90038681	eqtl-a-ENSG00000100504	MR Egger	3.38386985032935	12	0.992173535892396
6	eqtl-a-ENSG00000100504	ebi-a-GCST90038681	ebi-a-GCST90038681	eqtl-a-ENSG00000100504	Inverse variance weighted	3.44258833145552	13	0.99580602947851
7	eqtl-a-ENSG00000151729	ebi-a-GCST90038681	ebi-a-GCST90038681	eqtl-a-ENSG00000151729	MR Egger	28.5091636995049	35	0.772963236504118
8	eqtl-a-ENSG00000151729	ebi-a-GCST90038681	ebi-a-GCST90038681	eqtl-a-ENSG00000151729	Inverse variance weighted	30.1948160142257	36	0.740551990731707
17	eqtl-a-ENSG00000108561	ebi-a-GCST90038681	ebi-a-GCST90038681	eqtl-a-ENSG00000108561	MR Egger	0.0156223074084373	3	0.999483105298963
18	eqtl-a-ENSG00000108561	ebi-a-GCST90038681	ebi-a-GCST90038681	eqtl-a-ENSG00000108561	Inverse variance weighted	0.347926934374332	4	0.986513898911023
19	eqtl-a-ENSG00000134333	ebi-a-GCST90038681	ebi-a-GCST90038681	eqtl-a-ENSG00000134333	MR Egger	8.91935468121039	16	0.916697391769334
20	eqtl-a-ENSG00000134333	ebi-a-GCST90038681	ebi-a-GCST90038681	eqtl-a-ENSG00000134333	Inverse variance weighted	11.4540933916159	17	0.832008488859802
37	eqtl-a-ENSG00000184381	ebi-a-GCST90038681	ebi-a-GCST90038681	eqtl-a-ENSG00000184381	MR Egger	5.71950283597873	22	0.99980423561662
38	eqtl-a-ENSG00000184381	ebi-a-GCST90038681	ebi-a-GCST90038681	eqtl-a-ENSG00000184381	Inverse variance weighted	5.98960163080671	23	0.999856311124376
39	eqtl-a-ENSG00000104783	ebi-a-GCST90038681	ebi-a-GCST90038681	eqtl-a-ENSG00000104783	MR Egger	99.8384144184269	80	0.0659723804332352
40	eqtl-a-ENSG00000104783	ebi-a-GCST90038681	ebi-a-GCST90038681	eqtl-a-ENSG00000104783	Inverse variance weighted	101.339751378324	81	0.0627130728237677
