# Supplementary material for: Integrating bulk RNA-seq, Mendelian randomization and single-cell RNA-seq to elucidate the roles of lactate metabolism related markers-SLC25A4 and keratinocyte in the pathogenesis of psoriasis
Source: Front Immunol. 2026 May 29;17:1842933. doi: 10.3389/fimmu.2026.1842933 (PMC13260234; doi:10.3389/fimmu.2026.1842933)
Supplement: Supplementary Figure 1 — Enrichment analysis and PPI network construction. (A) Results of GO enrichment analysis. The left part is a circular graph of GO enrichment analysis. The inner circle represents the significance of the pathway, with higher values indicating greater significance. The color of the bar graph is the z - score, where blue represents down - regulated pathways and green represents up - regulated pathways. The outer circle shows a scatter plot of the gene expression levels in each pathway. The right figure shows the ID of the GO Term and the corresponding description. (B) Results of KEGG enrichment analysis. In the figure, the depth of the color represents the magnitude of logFC. The darker the color, the larger the logFC. Green indicates up - regulated genes and red indicates down - regulated genes. Different colored squares represent different pathways. The more genes enriched in a pathway, the larger the colored square. (C) Construction of the PPI network. [file SupplementaryFile1.zip › Supplementary materials/Table S7_GSEA_result_GOT2.xlsx]

## Sheet: GSEA_result_GOT2
ID	Description	setSize	enrichmentScore	NES	pvalue	p.adjust	qvalue	rank	leading_edge	core_enrichment
KEGG_PROTEASOME	KEGG_PROTEASOME	44	0.776367555113617	3.25907	1e-10	4.28064405010249e-09	2.51945094063757e-09	3492	tags=82%, list=16%, signal=69%	PSMB2/PSME3/PSMD11/PSMA5/PSMA6/PSME2/PSMD6/PSMD1/PSMC4/PSMA3/PSMD12/PSME4/IFNG/PSME1/PSMD2/PSMD14/PSMB8/PSMA7/PSMB5/PSMA2/PSMB6/PSMB3/PSMA4/POMP/PSMB10/PSMA1/PSMD13/PSMD7/PSMC3/PSMC2/PSMB1/PSMB9/PSMC6/PSMC1/SEM1/PSMD3
KEGG_CELL_CYCLE	KEGG_CELL_CYCLE	124	0.562672581363203	2.95697305224568	1e-10	4.28064405010249e-09	2.51945094063757e-09	3309	tags=51%, list=16%, signal=43%	CDC25A/HDAC1/CCNB1/TFDP1/PTTG1/MAD2L1/CDC6/CCNB2/CCNA2/CDK1/CCNE1/PCNA/BUB1/CHEK1/ORC1/CDC45/CDC20/TTK/MCM4/YWHAQ/ORC6/CDC25B/MCM6/BUB1B/PLK1/CDC25C/E2F3/DBF4/E2F2/CUL1/SFN/CCNE2/MYC/PKMYT1/ESPL1/RBL1/ANAPC7/E2F4/SKP2/YWHAZ/YWHAG/MCM3/MCM2/MCM5/CDKN1A/CDC7/RB1/CHEK2/CCND2/PRKDC/MCM7/YWHAE/BUB3/CDK7/CDK2/CDKN2A/ATR/ANAPC1/RBX1/E2F1/CDKN2B/CCNA1/YWHAB
KEGG_AMINOACYL_TRNA_BIOSYNTHESIS	KEGG_AMINOACYL_TRNA_BIOSYNTHESIS	41	0.690906670961918	2.83894722714302	1e-10	4.28064405010249e-09	2.51945094063757e-09	3289	tags=59%, list=15%, signal=50%	YARS1/GARS1/TARS1/MARS1/WARS1/IARS1/RARS1/KARS1/HARS1/DARS2/VARS1/EPRS1/NARS1/FARSB/MARS2/SARS2/YARS2/SARS1/FARSA/AARS2/LARS1/LARS2/DARS1/MTFMT
KEGG_OXIDATIVE_PHOSPHORYLATION	KEGG_OXIDATIVE_PHOSPHORYLATION	128	0.463115298394079	2.44142586746595	1e-10	4.28064405010249e-09	2.51945094063757e-09	4123	tags=50%, list=19%, signal=41%	ATP6V1B2/COX10/ATP12A/ATP6V1G1/ATP5F1B/COX5A/ATP5PB/ATP5MC3/NDUFA9/ATP6V1D/COX7B/UQCRFS1/SDHB/ATP6V1C2/COX6B1/UQCRQ/ATP5F1C/NDUFB4/ATP6V0D1/UQCRH/NDUFAB1/NDUFB9/UQCRHL/NDUFB3/ATP5MG/UQCRC2/ATP5MC1/ATP5F1A/NDUFV2/NDUFC1/PPA1/UQCR10/ATP5ME/ATP5PF/NDUFB6/ATP5MF/ATP6V1F/NDUFA8/ATP5PD/COX5B/COX7A2/NDUFA6/SDHD/NDUFA4/ATP6V1A/ATP6V1H/NDUFA7/CYC1/ATP6V0B/COX8A/NDUFS2/NDUFB1/NDUFB2/PPA2/COX6A1/SDHC/ATP6V0…
KEGG_DNA_REPLICATION	KEGG_DNA_REPLICATION	36	0.715300161639079	2.82295819737641	1.15071076615658e-10	4.28064405010249e-09	2.51945094063757e-09	3369	tags=67%, list=16%, signal=56%	PCNA/MCM4/MCM6/POLE2/DNA2/POLA2/FEN1/POLE3/RFC5/RNASEH2A/MCM3/MCM2/MCM5/RFC4/RPA3/SSBP1/MCM7/POLD2/POLD3/RFC3/PRIM1/POLE4/RFC2/POLA1
KEGG_PYRIMIDINE_METABOLISM	KEGG_PYRIMIDINE_METABOLISM	98	0.474141575694746	2.35274760393437	3.56371543240712e-09	1.10475178404621e-07	6.50221763105861e-08	4644	tags=48%, list=22%, signal=38%	RRM2/CTPS1/PNP/NME1/TYMS/UCK2/UPP1/POLR3G/NT5C3A/TYMP/CMPK2/DTYMK/POLE2/RRM1/TK1/POLR3B/PNPT1/TXNRD1/NT5C2/POLA2/POLR2H/UMPS/POLE3/ITPA/POLR1B/POLR1A/POLD2/POLD3/NME1-NME2/PRIM1/POLE4/POLR3K/NME7/NME2/POLA1/POLR1H/DCTD/POLR2D/POLR1C/ENTPD5/POLR3D/NT5C/POLR2L/POLR3A/POLD1/PRIM2/POLR3F
KEGG_CYTOKINE_CYTOKINE_RECEPTOR_INTERACTION	KEGG_CYTOKINE_CYTOKINE_RECEPTOR_INTERACTION	259	0.342398480283513	1.96800796206779	5.7082902820769e-09	1.51677427495186e-07	8.92725096745861e-08	3503	tags=34%, list=16%, signal=29%	IL17A/CXCR2/TNFRSF21/IL20/CXCL8/IL19/CXCL1/IL12RB2/CCL20/CXCL13/IL21/CXCL2/IL24/IL26/IL4R/IL12B/IL23A/CXCR4/TNFRSF9/CCL7/CXCR6/IL22/CCL4/OSMR/CCR7/IL2RA/CXCL16/CXCL10/IFNGR1/TNFSF10/TNFRSF10A/CCL22/CXCL9/OSM/CXCL5/IL1B/IL7R/IFNG/IL21R/CXCL6/CCL3/CCL2/CXCL11/CCL4L2/IL12RB1/CSF2RA/CCL3L3/CCL18/CXCL3/RELT/IL6/CCL8/IFNE/CXCR1/CSF3/IL18RAP/LTB/IL13RA1/IL2RG/IL23R/CCR5/CSF2RB/TNFRSF10B/TNFRSF4/IL10/CCR…
KEGG_SPLICEOSOME	KEGG_SPLICEOSOME	126	0.412155682565789	2.17703632977285	5.86603838625698e-08	1.25675072135666e-06	7.39683503231993e-07	4147	tags=40%, list=19%, signal=32%	PPIL1/EIF4A3/EFTUD2/SNRPD1/SNRPG/HSPA8/SRSF1/SNRPF/SNRPA1/TRA2B/SNRPC/SNRNP40/HNRNPC/SRSF9/HNRNPM/SRSF2/ALYREF/THOC3/PLRG1/PRPF4/SRSF7/SF3B3/NCBP1/AQR/SNRPA/SRSF3/SF3B6/MAGOH/BUD31/U2AF2/PHF5A/SNRPD3/MAGOHB/PRPF40A/LSM4/TCERG1/LSM2/SNRPB/DHX15/U2AF1/LSM5/PPIH/SMNDC1/RBM8A/HNRNPU/HSPA6/SF3B5/TXNL4A/HNRNPK/LSM7
KEGG_FOCAL_ADHESION	KEGG_FOCAL_ADHESION	198	-0.403785	-1.93934	6.58480150433197e-08	1.25675072135666e-06	7.39683503231993e-07	7401	tags=55%, list=35%, signal=36%	GSK3B/COL2A1/LAMB1/COL3A1/COL11A2/PDPK1/MET/ACTN3/IGF1/FLT1/BRAF/PRKCG/VWF/MYLK3/LAMA3/PIK3CB/COL1A1/RAP1A/VEGFD/MAPK1/HGF/COL5A1/BAD/LAMA1/VAV3/THBS4/AKT1/ACTN2/COL5A3/IBSP/PPP1R12A/JUN/ACTN4/MAPK9/KDR/SHC3/PXN/THBS2/COL6A1/COL1A2/CTNNB1/RAPGEF1/SHC4/VCL/COL11A1/ARHGAP35/PIP5K1C/ITGB1/VEGFC/ITGA5/COL6A2/CAV2/FLT4/PDGFD/PDGFRB/LAMA2/PRKCA/FLNA/LAMA5/AKT3/IGF1R/CAV3/PAK5/RELN/FLNB/RAC3/EGFR/LAMA4/…
KEGG_CYTOSOLIC_DNA_SENSING_PATHWAY	KEGG_CYTOSOLIC_DNA_SENSING_PATHWAY	50	0.565332690581604	2.43437991552344	6.96658422743759e-08	1.25675072135666e-06	7.39683503231993e-07	5336	tags=64%, list=25%, signal=48%	POLR3G/NFKB1/AIM2/IRF7/CCL4/POLR3B/CXCL10/IL1B/IKBKE/ADAR/CCL4L2/ZBP1/CASP1/PYCARD/IL6/RIPK3/CHUK/POLR3K/TBK1/NFKBIB/POLR1C/CCL5/NFKBIA/POLR3D/POLR3A/POLR3F/IL33/IFNA1/IKBKG/IKBKB/POLR1D/IFNA13
KEGG_PARKINSONS_DISEASE	KEGG_PARKINSONS_DISEASE	125	0.405710807882791	2.14280629570056	7.43239673920608e-08	1.25675072135666e-06	7.39683503231993e-07	4123	tags=45%, list=19%, signal=36%	VDAC1/SLC25A5/CYCS/ATP5F1B/COX5A/ATP5PB/UBE2L6/ATP5MC3/UBE2L3/NDUFA9/COX7B/UQCRFS1/SDHB/COX6B1/UBE2G1/UQCRQ/ATP5F1C/NDUFB4/UQCRH/NDUFAB1/VDAC2/NDUFB9/UQCRHL/NDUFB3/UQCRC2/ATP5MC1/ATP5F1A/NDUFV2/NDUFC1/UQCR10/ATP5PF/NDUFB6/NDUFA8/ATP5PD/COX5B/VDAC3/COX7A2/NDUFA6/SDHD/UBE2J2/NDUFA4/NDUFA7/CYC1/COX8A/NDUFS2/NDUFB1/NDUFB2/COX6A1/SDHC/COX6C/GPR37/UBA1/UQCR11/NDUFS6/ATP5PO/COX7C
KEGG_NOD_LIKE_RECEPTOR_SIGNALING_PATHWAY	KEGG_NOD_LIKE_RECEPTOR_SIGNALING_PATHWAY	62	0.513013120757575	2.32529510875017	4.39546184019223e-07	6.81296585229796e-06	4.00989501210519e-06	4359	tags=53%, list=20%, signal=42%	CXCL8/CXCL1/NOD2/CASP5/CXCL2/NFKB1/MEFV/CARD6/CCL7/IL1B/CCL2/CASP1/PYCARD/BIRC3/IL6/CCL8/MAPK13/CASP8/CHUK/HSP90B1/CCL11/MAPK14/PYDC1/TNF/NFKBIB/NLRC4/HSP90AA1/MAPK3/CCL5/NFKBIA/TAB3/CARD18/PSTPIP1
KEGG_JAK_STAT_SIGNALING_PATHWAY	KEGG_JAK_STAT_SIGNALING_PATHWAY	151	0.360149775933413	1.94055703506062	1.10830956492306e-06	1.58573522365915e-05	9.33313317829946e-06	2708	tags=28%, list=13%, signal=25%	STAT3/IL20/IL19/IL12RB2/STAT1/IL21/IL24/IL26/IL4R/IL12B/IL23A/IL22/SOCS3/OSMR/IL2RA/IFNGR1/OSM/IL7R/IFNG/IL21R/PIM1/IRF9/STAM/MYC/IL12RB1/CSF2RA/JAK3/IL6/IFNE/CSF3/STAT2/IL13RA1/CCND2/IL2RG/IL23R/CSF2RB/IL10/SOCS1/CRLF2/IFNGR2/TSLP/CBLC/CSF2
KEGG_TOLL_LIKE_RECEPTOR_SIGNALING_PATHWAY	KEGG_TOLL_LIKE_RECEPTOR_SIGNALING_PATHWAY	98	0.417295303548395	2.07066955501204	1.68421239526487e-06	2.23759646799476e-05	1.31697811359058e-05	5043	tags=47%, list=24%, signal=36%	CXCL8/MYD88/STAT1/NFKB1/IL12B/IRF7/CD80/CCL4/CXCL10/CXCL9/IL1B/CCL3/IKBKE/CXCL11/TRAF3/IL6/IRAK1/MAP2K3/MAPK13/LBP/MAP2K4/TLR2/CASP8/CHUK/PIK3R2/TOLLIP/MAPK14/TBK1/CD86/RAC1/SPP1/TLR8/TNF/MAP3K8/MAPK3/CCL5/PIK3R5/NFKBIA/IFNAR2/LY96/IFNA1/PIK3CG/IKBKG/FADD/IKBKB/TLR7
KEGG_GRAFT_VERSUS_HOST_DISEASE	KEGG_GRAFT_VERSUS_HOST_DISEASE	37	0.587876789343169	2.35272440149943	1.96180597246906e-06	2.43263940586163e-05	1.43177418341601e-05	5941	tags=59%, list=28%, signal=43%	CD80/GZMB/IL1B/IFNG/CD28/IL6/KLRC1/FASLG/HLA-B/PRF1/KLRD1/CD86/TNF/HLA-A/HLA-F/HLA-DPA1/HLA-DOB/HLA-DRA/HLA-C/KIR2DL3/FAS/HLA-G
KEGG_ANTIGEN_PROCESSING_AND_PRESENTATION	KEGG_ANTIGEN_PROCESSING_AND_PRESENTATION	77	0.443678298351289	2.1321861466702	2.74589979942954e-06	3.1311801364973e-05	1.84291304015687e-05	5527	tags=48%, list=26%, signal=36%	PSME3/PSME2/TAP2/HSPA5/HSPA4/CTSB/TAP1/HSPA8/PSME1/IFI30/CALR/CTSL/KLRC1/HLA-B/TAPBP/KLRD1/B2M/KIR2DL4/RFX5/CANX/CD8A/CTSS/LTA/PDIA3/HSP90AA1/HSPA6/HLA-A/IFNA1/HLA-F/KLRC2/HLA-DPA1/HLA-DOB/IFNA13/HLA-DRA/LGMN/CIITA/HLA-C
KEGG_ALZHEIMERS_DISEASE	KEGG_ALZHEIMERS_DISEASE	162	0.338309228476227	1.83175739932903	2.8618313075513e-06	3.1311801364973e-05	1.84291304015687e-05	3928	tags=40%, list=18%, signal=33%	CDK5R1/CYCS/ATP2A2/CASP7/ATP5F1B/COX5A/ATP5PB/ATP5MC3/NDUFA9/IL1B/ADAM17/COX7B/UQCRFS1/CALM1/SDHB/CALML3/COX6B1/UQCRQ/ATP5F1C/BID/NDUFB4/UQCRH/NDUFAB1/NDUFB9/UQCRHL/ADAM10/GAPDH/NDUFB3/UQCRC2/ATP5MC1/ATP5F1A/NDUFV2/NDUFC1/CAPN1/UQCR10/PLCB3/ATP5PF/NDUFB6/NDUFA8/CASP8/ATP5PD/COX5B/PSENEN/COX7A2/NDUFA6/SDHD/NDUFA4/TNFRSF1A/IDE/NDUFA7/CYC1/CDK5/COX8A/NDUFS2/TNF/NDUFB1/NDUFB2/COX6A1/SDHC/CALML5/COX6C…
KEGG_CHEMOKINE_SIGNALING_PATHWAY	KEGG_CHEMOKINE_SIGNALING_PATHWAY	187	0.321849483763784	1.79204270274989	3.33405367341891e-06	3.44518879586621e-05	2.0277285499156e-05	4166	tags=35%, list=20%, signal=28%	CXCR2/STAT3/CXCL8/CXCL1/CCL20/LYN/CXCL13/STAT1/CXCL2/NFKB1/SHC1/CXCR4/CCL7/CXCR6/CCL4/CCR7/CXCL16/CXCL10/CCL22/CXCL9/CXCL5/CXCL6/CCL3/CCL2/CXCL11/CCL4L2/CCL3L3/GNG5/JAK3/CCL18/CXCL3/GNAI3/WASL/CCL8/CXCR1/GNB5/STAT2/RAC2/CCR5/ITK/CCR4/PLCB3/TIAM1/CXCR3/CHUK/CSK/CCR1/CCL11/PIK3R2/GNGT2/HCK/CCL19/CCL17/RAC1/GRK6/PPBP/NFKBIB/XCL2/CDC42/HRAS/MAPK3/GRK2/CCL5/PIK3R5/NFKBIA
KEGG_DILATED_CARDIOMYOPATHY	KEGG_DILATED_CARDIOMYOPATHY	90	-0.45719	-1.96607	6.93813740005538e-06	6.7920713495279e-05	3.99759717233108e-05	4564	tags=47%, list=21%, signal=37%	ADCY1/ADCY4/ADCY8/MYH7/TGFB2/ITGB1/ITGA5/SGCD/CACNG8/LAMA2/CACNA1F/MYL3/PLN/ADCY9/DAG1/ADRB1/SGCB/ITGA7/ACTC1/ADCY6/ITGA8/CACNA2D1/ITGB3/CACNB1/CACNB2/CACNG4/ITGA11/DMD/TPM2/ADCY5/DES/ITGA9/SLC8A1/TPM1/SGCA/SGCG/GNAS/ADCY2/TNNC1/ITGB5/TNNT2/CACNA2D2
KEGG_HUNTINGTONS_DISEASE	KEGG_HUNTINGTONS_DISEASE	177	0.323812033896379	1.77949699630437	7.48867182522331e-06	6.96446479745768e-05	4.09906247275381e-05	4315	tags=37%, list=20%, signal=30%	VDAC1/HDAC1/SLC25A5/CYCS/SOD2/ATP5F1B/COX5A/RCOR1/ATP5PB/ATP5MC3/NDUFA9/COX7B/AP2S1/UQCRFS1/SDHB/COX6B1/UQCRQ/POLR2H/ATP5F1C/NDUFB4/UQCRH/NDUFAB1/VDAC2/NDUFB9/UQCRHL/NDUFB3/UQCRC2/ATP5MC1/ATP5F1A/NDUFV2/NDUFC1/UQCR10/PLCB3/CLTA/ATP5PF/NDUFB6/NDUFA8/CASP8/ATP5PD/COX5B/VDAC3/BAX/COX7A2/NDUFA6/SDHD/NDUFA4/NDUFA7/CYC1/COX8A/NDUFS2/NDUFB1/NDUFB2/COX6A1/SDHC/POLR2D/HDAC2/COX6C/CLTC/UQCR11/NDUFS6/ATP5PO…
KEGG_CALCIUM_SIGNALING_PATHWAY	KEGG_CALCIUM_SIGNALING_PATHWAY	177	-0.377746	-1.78498	1.27760249283661e-05	0.000111386304026852	6.55584358731894e-05	4858	tags=44%, list=23%, signal=34%	ITPKA/CYSLTR1/CACNA1S/GNAL/CCKAR/AVPR1A/PTGFR/NOS1/ADCY1/ADCY4/ITPR1/CHRM3/CACNA1B/ADCY8/ITPR2/GRIN1/PPP3CC/PLCB1/PDE1C/PHKA2/GRIN2C/PDGFRB/PRKCA/CACNA1F/GRM1/ATP2B3/CHRM2/PLCZ1/PLCE1/LHCGR/PHKG1/ATP2A3/P2RX6/TRPC1/TBXA2R/PLN/ERBB3/ADCY9/GNA11/PLCB4/EGFR/CAMK2A/SLC8A3/ADRB1/CACNA1G/PTK2B/PDGFRA/ERBB4/P2RX7/GRIN2A/ATP2B4/AGTR1/ITPR3/BST1/TACR1/ATP2B2/ADRA1B/CHRM1/CCKBR/CAMK2G/MYLK/SLC25A4/TACR2/AD…
KEGG_RIG_I_LIKE_RECEPTOR_SIGNALING_PATHWAY	KEGG_RIG_I_LIKE_RECEPTOR_SIGNALING_PATHWAY	66	0.452142523818034	2.06756468864637	1.31747241322083e-05	0.000111386304026852	6.55584358731894e-05	5018	tags=47%, list=24%, signal=36%	CXCL8/NFKB1/IL12B/IRF7/TRIM25/IFIH1/CXCL10/NLRX1/ISG15/IKBKE/CASP10/TRAF3/IFNE/DHX58/MAPK13/CASP8/CYLD/CHUK/MAPK14/TBK1/AZI2/TNF/NFKBIB/DDX3X/NFKBIA/TANK/TRAF2/IFNA1/IKBKG/FADD/IKBKB
KEGG_P53_SIGNALING_PATHWAY	KEGG_P53_SIGNALING_PATHWAY	68	0.451075788382611	2.0973362290116	1.38155626343139e-05	0.000111725854347061	6.57582843921579e-05	4186	tags=46%, list=20%, signal=37%	RRM2/CCNB1/CCNB2/CDK1/CCNE1/CYCS/CHEK1/GTSE1/SFN/CCNE2/BID/SESN2/IGFBP3/CDKN1A/CHEK2/CCND2/CD82/TP53I3/TNFRSF10B/CASP8/CDK2/CDKN2A/ATR/PMAIP1/BAX/STEAP3/TP73/EI24/SHISA5/SERPINE1/CCND3
KEGG_BASAL_CELL_CARCINOMA	KEGG_BASAL_CELL_CARCINOMA	55	-0.511492	-2.00475	2.00802698789819e-05	0.00015562209156211	9.15942134830754e-05	2775	tags=44%, list=13%, signal=38%	FZD4/WNT3A/FZD1/PTCH2/FZD10/WNT6/WNT9A/DVL2/WNT5B/SMO/GLI1/GLI3/FZD7/APC2/PTCH1/TCF7L2/WNT2B/AXIN2/WNT7B/FZD8/WNT2/TCF7L1/BMP4/GLI2
KEGG_RIBOSOME	KEGG_RIBOSOME	87	-0.450741	-1.93035	2.37302881714283e-05	0.000176553343995427	0.000103913682940149	6242	tags=62%, list=29%, signal=44%	RPS27/RPS25/RPL22/RPS13/RPL35/RPS23/RPS27L/RPL29/RPL38/RPL36A/RPS10/RPL7/RPL26/RPL19/RPL35A/RPS9/RPL41/RPL8/RPLP1/RPS3/RPL23A/RPL12/RPL27/RPS3A/RPS15A/RPL32/RPS15/RPS17/RPL18/RPL7A/RPL34/RPL23/RPL17/RPS5/RPL13A/RPL10/RPL11/RPL37/RPL31/RPS4X/RPL13/RPL37A/RPS11/RPL10A/RPS20/RPS18/RPL5/RPL9/RPL4/RPL15/RPL30/RPS6/RPS8/RPL3
KEGG_APOPTOSIS	KEGG_APOPTOSIS	87	0.38503296663458	1.87003128893946	4.57206531481772e-05	0.000321929349020237	0.000189477375767429	5358	tags=47%, list=25%, signal=35%	CYCS/MYD88/CASP7/IRAK2/NFKB1/TNFSF10/TNFRSF10A/IL1B/CASP10/BID/BIRC3/AIFM1/IRAK3/IRAK1/PRKAR2A/CAPN1/CSF2RB/TNFRSF10B/FASLG/CASP8/CHUK/BAX/PIK3R2/TNFRSF1A/IL1RAP/TNF/NTRK1/DFFA/PIK3R5/NFKBIA/TRAF2/BCL2L1/CHP1/PIK3CG/IKBKG/FADD/IKBKB/CASP3/CFLAR/IL3/EXOG
KEGG_PORPHYRIN_AND_CHLOROPHYLL_METABOLISM	KEGG_PORPHYRIN_AND_CHLOROPHYLL_METABOLISM	41	0.496841992379895	2.04153217196663	4.6731679696486e-05	0.000321929349020237	0.000189477375767429	1592	tags=37%, list=7%, signal=34%	COX10/HMOX2/UGT1A7/HMOX1/UGT1A10/HMBS/ALAS1/UGT1A8/UGT1A9/HCCS/UGT1A5/UGT1A3/UGT1A4/UGT1A1/EPRS1
KEGG_OOCYTE_MEIOSIS	KEGG_OOCYTE_MEIOSIS	111	0.341692650205399	1.73975314548052	7.1896007372139e-05	0.000477594906114923	0.000281097171680544	3048	tags=31%, list=14%, signal=26%	CCNB1/PTTG1/MAD2L1/CCNB2/CDK1/CCNE1/BUB1/CDC20/AURKA/YWHAQ/SGO1/PLK1/FBXW11/CDC25C/CUL1/PPP2CA/CALM1/CCNE2/CALML3/PKMYT1/ESPL1/ANAPC7/RPS6KA1/FBXO5/YWHAZ/YWHAG/PPP1CA/PPP2R1B/REC8/YWHAE/CDK2/PPP2R5B/ANAPC1/RBX1
KEGG_FOLATE_BIOSYNTHESIS	KEGG_FOLATE_BIOSYNTHESIS	11	0.776458164772718	2.23299459548735	8.0566336686898e-05	0.000516735814612518	0.000304134265533118	1511	tags=45%, list=7%, signal=42%	GCH1/GGH/PTS/DHFR/ALPL
KEGG_UBIQUITIN_MEDIATED_PROTEOLYSIS	KEGG_UBIQUITIN_MEDIATED_PROTEOLYSIS	134	0.327702600497718	1.73340398324635	9.00291197891364e-05	0.000541459989929262	0.000318686128764252	3898	tags=33%, list=18%, signal=27%	UBE2F/UBE2C/CDC20/UBE3C/UBE2N/FBXW11/SOCS3/UBE2L6/CUL1/UBE2L3/UBA6/MID1/UBE2S/BRCA1/UBE2G1/NEDD4/UBE2NL/ANAPC7/BIRC3/SKP2/TRIP12/UBE2A/ELOC/PML/UBE2D3/UBE2D1/SOCS1/UBE2E1/CBLC/UBE2K/SAE1/UBE2J2/ANAPC1/UBE2D2/RBX1/FANCL/HERC4/UBE2H/CBL/UBE2M/BTRC/ANAPC5/UBA1/UBE2E2
KEGG_HYPERTROPHIC_CARDIOMYOPATHY_HCM	KEGG_HYPERTROPHIC_CARDIOMYOPATHY_HCM	83	-0.439468	-1.86316	9.0243331654877e-05	0.000541459989929262	0.000318686128764252	4173	tags=45%, list=20%, signal=36%	ACE/MYH7/TGFB2/ITGB1/PRKAG3/ITGA5/SGCD/CACNG8/LAMA2/CACNA1F/PRKAA2/MYL3/DAG1/SGCB/ITGA7/ACTC1/PRKAB2/PRKAG2/ITGA8/CACNA2D1/ITGB3/CACNB1/CACNB2/CACNG4/ITGA11/DMD/TPM2/DES/ITGA9/SLC8A1/TPM1/SGCA/SGCG/TNNC1/ITGB5/TNNT2/CACNA2D2
KEGG_NATURAL_KILLER_CELL_MEDIATED_CYTOTOXICITY	KEGG_NATURAL_KILLER_CELL_MEDIATED_CYTOTOXICITY	128	0.331232899110756	1.74617545749181	0.000111190881542345	0.000646296998964882	0.000380389857908023	5236	tags=43%, list=25%, signal=33%	SYK/SHC1/ULBP2/RAET1G/GZMB/IFNGR1/TNFSF10/TNFRSF10A/IFNG/FCGR3A/RAET1L/BID/LCK/RAET1E/SH2D1A/RAC2/CD247/ULBP3/KLRC1/TNFRSF10B/FASLG/FCGR3B/ULBP1/IFNGR2/HLA-B/PRF1/CD48/CSF2/ITGAL/LCP2/KLRD1/KIR2DL4/PIK3R2/RAC1/CD244/TNF/ZAP70/HRAS/MAPK3/MICB/PIK3R5/KLRK1/NCR1/IFNAR2/HLA-A/IFNA1/CHP1/PIK3CG/CASP3/FCER1G/LAT/ICAM1/KLRC2/ITGB2/SH2D1B
KEGG_ALLOGRAFT_REJECTION	KEGG_ALLOGRAFT_REJECTION	35	0.517460035910334	2.0538133548933	0.000141713152336469	0.000798746858623737	0.000470116996586693	5941	tags=57%, list=28%, signal=41%	IL12B/CD80/GZMB/IFNG/CD28/IL10/FASLG/HLA-B/PRF1/CD86/TNF/HLA-A/CD40LG/HLA-F/HLA-DPA1/HLA-DOB/HLA-DRA/HLA-C/FAS/HLA-G
KEGG_HOMOLOGOUS_RECOMBINATION	KEGG_HOMOLOGOUS_RECOMBINATION	28	0.546146822830141	2.02525730155927	0.000177035614821439	0.000968488951670223	0.00057002179385231	2366	tags=36%, list=11%, signal=32%	RAD54L/BLM/RAD51/EME1/BRCA2/XRCC2/RPA3/SSBP1/POLD2/POLD3
KEGG_AXON_GUIDANCE	KEGG_AXON_GUIDANCE	129	-0.383508	-1.72985	0.000192808205738957	0.00101853771396423	0.000599478903521673	6599	tags=53%, list=31%, signal=37%	ABL1/SEMA4F/SEMA3A/SEMA6D/SEMA3C/PLXNB3/MAPK1/SEMA5A/EPHB3/EPHA7/NTN3/ARHGEF12/SEMA5B/EFNA1/UNC5C/FES/DPYSL5/EPHA3/GNAI2/SRGAP3/ROBO2/PPP3CC/SEMA4C/ITGB1/SLIT1/NGEF/CXCL12/ROBO3/SEMA6A/NRP1/PAK5/EFNA4/NFATC2/RAC3/EPHA6/LRRC4C/NTN4/SLIT3/L1CAM/SRGAP1/NFATC1/NFATC4/SEMA3E/CFL2/PAK3/EFNA3/PTK2/SEMA6C/SEMA3D/DCC/EFNA5/DPYSL2/EPHB6/SEMA3G/EFNB3/PLXNA3/SLIT2/PLXNA2/SEMA4G/FYN/ABLIM3/ABLIM2/EPHB1/EFNB2/…
KEGG_MISMATCH_REPAIR	KEGG_MISMATCH_REPAIR	23	0.603865047296239	2.13813072189436	0.000197136331735012	0.00101853771396423	0.000599478903521673	4549	tags=57%, list=21%, signal=44%	PCNA/EXO1/RFC5/RFC4/RPA3/SSBP1/POLD2/POLD3/RFC3/RFC2/MSH3/MLH1/POLD1
KEGG_EPITHELIAL_CELL_SIGNALING_IN_HELICOBACTER_PYLORI_INFECTION	KEGG_EPITHELIAL_CELL_SIGNALING_IN_HELICOBACTER_PYLORI_INFECTION	68	0.404623640590032	1.8813508558438	0.000245051412365049	0.00123188007297025	0.000725045430610671	4166	tags=46%, list=20%, signal=37%	CXCR2/ATP6V1B2/CXCL8/CXCL1/LYN/ATP6V1G1/NFKB1/HBEGF/ADAM17/ATP6V1D/ATP6V1C2/ATP6V0D1/ADAM10/CXCR1/TJP1/MAPK13/MAP2K4/ATP6V1F/CHUK/CSK/ATP6V1A/MAPK14/ATP6V1H/ATP6V0B/RAC1/F11R/ATP6V0D2/CDC42/ATP6V1C1/CCL5/NFKBIA
KEGG_ASCORBATE_AND_ALDARATE_METABOLISM	KEGG_ASCORBATE_AND_ALDARATE_METABOLISM	25	0.554307927887716	2.00957685757873	0.000442158410760943	0.0021642490631983	0.00127380816396504	2558	tags=48%, list=12%, signal=42%	UGT1A7/ALDH7A1/UGT1A10/UGT1A8/UGT1A9/UGT1A5/UGT1A3/UGT1A4/UGT1A1/ALDH2/MIOX/UGT1A6
KEGG_MELANOGENESIS	KEGG_MELANOGENESIS	101	-0.399322	-1.7441	0.000488947730525609	0.00233190456096829	0.00137248485761574	4626	tags=41%, list=22%, signal=32%	WNT10B/ADCY1/ADCY4/CTNNB1/GNAI2/ADCY8/PLCB1/WNT11/CREB3L4/PRKCA/CREB3/FZD4/WNT3A/ADCY9/FZD1/PLCB4/CAMK2A/FZD10/WNT6/WNT9A/DVL2/WNT5B/CREB3L1/ADCY6/CREBBP/MITF/KIT/ASIP/FZD7/CAMK2G/ADCY5/CAMK2B/TCF7L2/WNT2B/PRKCB/WNT7B/FZD8/GNAS/WNT2/TCF7L1/ADCY2
KEGG_SYSTEMIC_LUPUS_ERYTHEMATOSUS	KEGG_SYSTEMIC_LUPUS_ERYTHEMATOSUS	129	0.30726261106422	1.62970032335056	0.000505983604999255	0.00235282376324653	0.0013847972347348	5260	tags=39%, list=25%, signal=29%	MACROH2A1/H2AZ1/H2AX/CD80/SNRPD1/TRIM21/IFNG/FCGR1A/FCGR3A/CD28/H2BC9/IL10/FCGR3B/MACROH2A2/H3C3/SNRPD3/H4C12/C1QB/CD86/H3-3A/TNF/H4C11/SNRPB/H2AJ/H2AC16/H3C2/H3C8/H2AC12/H3C10/H2AC14/H2BC11/H2AC13/FCGR2A/H2AC17/H2BC13/C2/H2BC3/H2BC10/CD40LG/H4C4/C9/H3C12/H4C1/H2BC14/H3C7/H2AC4/H4C9/HLA-DPA1/HLA-DOB/H3C11
KEGG_DRUG_METABOLISM_OTHER_ENZYMES	KEGG_DRUG_METABOLISM_OTHER_ENZYMES	51	0.426010872439793	1.85909879182989	0.000567384305618048	0.00257398733768187	0.00151496708046924	3025	tags=39%, list=14%, signal=34%	XDH/UCK2/UPP1/UGT1A7/TYMP/UGT1A10/TK1/UGT1A8/UGT1A9/UGT1A5/UGT1A3/UGT1A4/UGT1A1/UMPS/NAT1/ITPA/HPRT1/UGT1A6/IMPDH1/TPMT
KEGG_T_CELL_RECEPTOR_SIGNALING_PATHWAY	KEGG_T_CELL_RECEPTOR_SIGNALING_PATHWAY	108	0.330558695922722	1.67166150672708	0.000637146020633539	0.00282164666280567	0.00166073148235308	4166	tags=36%, list=20%, signal=29%	RASGRP1/PRKCQ/NFKB1/CTLA4/ICOS/IFNG/CD28/PDCD1/LCK/BCL10/CD3D/MALT1/CD3E/PAK6/CD3G/CD247/ITK/MAPK13/IL10/NFKBIE/PTPRC/CBLC/CSF2/CHUK/LCP2/PIK3R2/MAPK14/CARD11/CD8A/TNF/NFKBIB/CBL/CDC42/ZAP70/HRAS/MAP3K8/MAPK3/PIK3R5/NFKBIA
KEGG_LEISHMANIA_INFECTION	KEGG_LEISHMANIA_INFECTION	69	0.37518639653557	1.7447440991629	0.000725440230602467	0.0031379507649316	0.0018468980167113	4187	tags=36%, list=20%, signal=29%	MYD88/STAT1/NFKB1/IL12B/NOS2/IFNGR1/IL1B/IFNG/FCGR1A/FCGR3A/NCF2/IRAK1/MAPK13/IL10/FCGR3B/IFNGR2/TLR2/ITGA4/MAPK14/PTGS2/TNF/NFKBIB/MAPK3/NFKBIA/FCGR2A
KEGG_VASCULAR_SMOOTH_MUSCLE_CONTRACTION	KEGG_VASCULAR_SMOOTH_MUSCLE_CONTRACTION	115	-0.358659	-1.59919	0.000848224496674876	0.00358567628139834	0.00211041501565041	6842	tags=52%, list=32%, signal=36%	BRAF/CACNA1C/PRKCG/GUCY1B1/MYLK3/ARHGEF11/CYP4A11/KCNMB2/PRKCE/CALM3/MAPK1/PTGIR/GUCY1A2/RAMP3/PPP1R12A/CACNA1D/PLA2G12A/ARHGEF12/CACNA1S/PLA2G10/AVPR1A/ADCY1/ADCY4/ITPR1/ADCY8/ITPR2/PLA2G5/PLCB1/CALD1/PRKCA/CACNA1F/PRKG1/ADCY9/GNA11/PLCB4/PPP1R12B/GNA12/ADCY6/PLA2G6/NPR2/PPP1R14A/ACTA2/KCNMA1/AGTR1/ITPR3/IRAG1/ADRA1B/ACTG2/NPR1/KCNMB1/RAMP2/MYLK/ADCY5/MYH11/ADRA1A/MYL9/PRKCB/GNAS/KCNMB4/ADCY2
KEGG_TYPE_I_DIABETES_MELLITUS	KEGG_TYPE_I_DIABETES_MELLITUS	41	0.434359638177446	1.78479111899424	0.0010704111542564	0.00442436610425979	0.00260404117058867	3503	tags=32%, list=16%, signal=27%	IL12B/CD80/GZMB/IL1B/IFNG/CD28/FASLG/HSPD1/HLA-B/PRF1/LTA/CD86/TNF
KEGG_PRIMARY_IMMUNODEFICIENCY	KEGG_PRIMARY_IMMUNODEFICIENCY	35	0.470046963025518	1.86562954256071	0.00123228079613306	0.00498270061045107	0.00293265910292536	4172	tags=46%, list=20%, signal=37%	BLNK/TAP2/ICOS/IL7R/TAP1/JAK3/LCK/CD3D/CD3E/IL2RG/PTPRC/RFX5/CD8A/ZAP70/DCLRE1C/TNFRSF13C
KEGG_ECM_RECEPTOR_INTERACTION	KEGG_ECM_RECEPTOR_INTERACTION	84	-0.396681	-1.68751	0.00171265264580051	0.00677773174721051	0.0039891573384827	7357	tags=58%, list=35%, signal=38%	COL2A1/LAMB1/COL3A1/COL11A2/VWF/LAMA3/COL1A1/SV2A/COL5A1/LAMA1/THBS4/COL5A3/IBSP/SDC3/GP6/THBS2/SV2C/SV2B/COL6A1/COL1A2/GP1BA/COL11A1/HSPG2/ITGB1/ITGA5/COL6A2/LAMA2/LAMA5/RELN/DAG1/LAMA4/ITGA7/TNN/LAMC1/ITGA8/TNXB/ITGB3/ITGA11/LAMC2/SDC4/FN1/THBS3/SDC2/LAMB2/ITGA9/LAMB4/LAMC3/CHAD/ITGB5
KEGG_PENTOSE_AND_GLUCURONATE_INTERCONVERSIONS	KEGG_PENTOSE_AND_GLUCURONATE_INTERCONVERSIONS	28	0.486010501376643	1.80225586857192	0.00187763517030735	0.00722163097341576	0.00425042230467029	1126	tags=29%, list=5%, signal=27%	UGT1A7/UGT1A10/UGT1A8/UGT1A9/UGT1A5/UGT1A3/UGT1A4/UGT1A1
KEGG_PURINE_METABOLISM	KEGG_PURINE_METABOLISM	159	0.271638060086305	1.47119537629062	0.00190247267579232	0.00722163097341576	0.00425042230467029	3699	tags=29%, list=17%, signal=24%	RRM2/PNP/GART/GDA/AK2/NME1/XDH/ATIC/POLR3G/NT5C3A/POLE2/RRM1/AMPD3/NUDT5/POLR3B/PNPT1/PKM/PDE10A/NT5C2/POLA2/POLR2H/POLE3/ITPA/POLR1B/PDE8A/HPRT1/POLR1A/POLD2/POLD3/NME1-NME2/ADK/IMPDH1/PAICS/PRIM1/POLE4/PAPSS2/APRT/POLR3K/NME7/NME2/PPAT/POLA1/POLR1H/ADSL/POLR2D/POLR1C
KEGG_BASE_EXCISION_REPAIR	KEGG_BASE_EXCISION_REPAIR	33	0.470571644912857	1.83373105811315	0.00194921656976188	0.0072365269332755	0.00425918959287296	4549	tags=45%, list=21%, signal=36%	PCNA/POLE2/POLB/TDG/APEX2/NEIL3/FEN1/POLE3/POLD2/POLD3/POLE4/PARP4/MBD4/PARP1/POLD1
KEGG_ARRHYTHMOGENIC_RIGHT_VENTRICULAR_CARDIOMYOPATHY_ARVC	KEGG_ARRHYTHMOGENIC_RIGHT_VENTRICULAR_CARDIOMYOPATHY_ARVC	74	-0.400309	-1.66826	0.0019842089978336	0.0072365269332755	0.00425918959287296	6091	tags=53%, list=29%, signal=38%	CTNNA2/RYR2/CACNA2D4/ACTN2/CACNA1D/ACTN4/CACNA1S/DSP/CTNNB1/ITGB1/ITGA5/CTNNA3/SGCD/CACNG8/LAMA2/CACNA1F/PKP2/DAG1/CDH2/DSG2/SGCB/ITGA7/ITGA8/CACNA2D1/ITGB3/CACNB1/CACNB2/CACNG4/ITGA11/DMD/DES/ITGA9/SLC8A1/TCF7L2/SGCA/SGCG/TCF7L1/ITGB5/CACNA2D2
KEGG_CITRATE_CYCLE_TCA_CYCLE	KEGG_CITRATE_CYCLE_TCA_CYCLE	30	0.472074107646367	1.78831602066401	0.0021010052169213	0.00751513404514157	0.00442316887772905	4041	tags=53%, list=19%, signal=43%	IDH3A/SUCLG1/SDHB/FH/DLAT/MDH2/SDHD/PCK2/MDH1/OGDHL/CS/ACO2/SDHC/PDHB/IDH2/IDH3B
KEGG_CELL_ADHESION_MOLECULES_CAMS	KEGG_CELL_ADHESION_MOLECULES_CAMS	131	-0.340706	-1.54482	0.00250562355020742	0.0087933203837468	0.00517546870350689	4492	tags=37%, list=21%, signal=29%	ITGAM/NECTIN3/CLDN18/NCAM2/JAM2/ITGB1/CLDN4/CDH5/ICAM2/NLGN1/CD276/MAG/CLDN19/PECAM1/CADM1/CLDN3/ESAM/CNTN1/ICOSLG/L1CAM/CLDN5/CDH2/NEGR1/NRXN2/CLDN16/ALCAM/ITGA8/PTPRM/CD99/NEO1/MPZ/PTPRF/NRXN1/CLDN8/SDC4/SDC2/NRXN3/ITGA9/CLDN1/CADM3/JAM3/NCAM1/GLG1/CNTN2/NLGN3/CLDN23/CDH4/CD34
KEGG_ONE_CARBON_POOL_BY_FOLATE	KEGG_ONE_CARBON_POOL_BY_FOLATE	17	0.580403127522923	1.88854156721003	0.00266951188618162	0.00919498538573668	0.00541187594859431	2194	tags=53%, list=10%, signal=48%	GART/TYMS/ATIC/MTHFD1/MTHFD2/DHFR/SHMT2/MTHFD1L/MTHFR
KEGG_GAP_JUNCTION	KEGG_GAP_JUNCTION	89	-0.374269	-1.60676	0.00314404164711282	0.0106325772065997	0.00625799677128676	4783	tags=40%, list=22%, signal=31%	DRD2/ADCY1/ADCY4/ITPR1/GNAI2/ADCY8/ITPR2/PLCB1/TUBAL3/TUBB4A/PDGFD/PDGFRB/PRKCA/GRM1/PRKG2/MAP2K5/PRKG1/ADCY9/GNA11/PLCB4/EGFR/ADRB1/ADCY6/PDGFRA/EGF/TUBA1A/LPAR1/ITPR3/PDGFA/PDGFB/ADCY5/PDGFC/TUBA8/PRKCB/GNAS/ADCY2
KEGG_PATHOGENIC_ESCHERICHIA_COLI_INFECTION	KEGG_PATHOGENIC_ESCHERICHIA_COLI_INFECTION	55	0.368569880514319	1.61545982133723	0.00459124739011924	0.0152495002600389	0.00897537083782709	4807	tags=51%, list=23%, signal=40%	TUBA1C/ARPC5L/YWHAQ/ARPC1A/ARPC2/TUBB6/ARPC3/ARPC4/WASL/YWHAZ/NCL/TUBB2A/TUBB3/CDH1/ARPC1B/TUBB2B/TUBA4A/TUBB8/CDC42/ACTG1/CTTN/OCLN/TUBA1B/ACTB/LY96/HCLS1/WAS/ARPC5
KEGG_RNA_DEGRADATION	KEGG_RNA_DEGRADATION	54	0.365617810453237	1.59987324998787	0.00485398778329093	0.015839328556002	0.00932252501315341	4147	tags=41%, list=19%, signal=33%	MPHOSPH6/ENO1/PNPT1/CNOT9/CNOT6/HSPA9/EXOSC3/HSPD1/PATL1/XRN2/CNOT1/LSM1/EXOSC8/LSM4/EXOSC4/LSM2/DIS3/EXOSC1/LSM5/PAPOLA/CNOT10/LSM7
KEGG_NUCLEOTIDE_EXCISION_REPAIR	KEGG_NUCLEOTIDE_EXCISION_REPAIR	44	0.384534983991675	1.61422021242809	0.00634403430264823	0.0203446617291823	0.0119742208253252	3256	tags=34%, list=15%, signal=29%	PCNA/POLE2/POLE3/RFC5/RFC4/RPA3/POLD2/POLD3/CDK7/RFC3/GTF2H1/POLE4/RBX1/RFC2/GTF2H3
KEGG_WNT_SIGNALING_PATHWAY	KEGG_WNT_SIGNALING_PATHWAY	150	-0.318892	-1.47456	0.00659862561830175	0.0208024468644767	0.0122436585959569	4769	tags=35%, list=22%, signal=28%	PSEN1/MMP7/SENP2/WNT10B/CTNNB1/PPP3CC/PLCB1/DKK1/WNT11/CSNK2A2/LRP6/PRKCA/SMAD3/LRP5/PPP2R5D/CXXC4/FZD4/WNT3A/NFATC2/FZD1/RAC3/PLCB4/CAMK2A/NFATC1/MAPK10/FZD10/WNT6/NFATC4/WNT9A/DVL2/WNT5B/CREBBP/SMAD4/DKK2/FZD7/SFRP5/APC2/CTNNBIP1/NKD1/CAMK2G/CAMK2B/TCF7L2/WNT2B/WIF1/PRKCB/AXIN2/WNT7B/CCND1/FZD8/DAAM2/WNT2/TCF7L1/CHP2
KEGG_PROTEIN_EXPORT	KEGG_PROTEIN_EXPORT	23	0.494349935125397	1.75036589448366	0.00708635779655147	0.0219677091693096	0.0129294949270413	4022	tags=57%, list=19%, signal=46%	HSPA5/SEC61B/SRPRB/SEC61A1/SEC11C/SEC61G/SRP54/SPCS3/SRP72/SRP19/SRPRA/SRP68/SEC61A2
KEGG_NEUROACTIVE_LIGAND_RECEPTOR_INTERACTION	KEGG_NEUROACTIVE_LIGAND_RECEPTOR_INTERACTION	265	-0.281749	-1.40977	0.00877545940594242	0.0267579581886113	0.0157488831444005	7038	tags=44%, list=33%, signal=30%	CHRNA1/GLP2R/OPRL1/GRM2/GIPR/HTR2A/DRD1/S1PR2/S1PR3/TRPV1/KISS1R/GRIA1/MLNR/GRIN2D/CNR1/GRIA2/GABBR1/GRID2/GABRA3/PLG/LEP/THRB/GPR156/P2RX2/PTGIR/CHRNA7/PTH2R/GLRA3/ADORA1/LPAR4/GH1/CRHR2/GABRP/SSTR5/NPBWR1/CHRNA2/FSHR/CHRM5/P2RY14/CYSLTR1/CHRNB1/LPAR2/DRD2/CCKAR/AVPR1A/APLNR/PTGFR/CHRM3/GRM3/GABRB3/NPFFR1/GRIN1/GRIK1/PTGDR/GRM6/CHRNA4/NPY1R/GHR/S1PR1/CTSG/GRIN2C/GRIN2B/GRIK4/GRM1/GABRA2/NR3C1/GA…
KEGG_TIGHT_JUNCTION	KEGG_TIGHT_JUNCTION	131	-0.317698	-1.44049	0.00964022416661857	0.0289206724998557	0.0170217880021788	5607	tags=40%, list=26%, signal=29%	AKT1/ACTN2/CLDN15/YBX3/CLDN11/ACTN4/EPB41L3/MYH1/CLDN18/CTNNB1/GNAI2/EPB41/JAM2/MYH7/ASH1L/PARD6G/MRAS/CTNNA3/CLDN4/EXOC4/IGSF5/CSNK2A2/PRKCA/MYH2/AKT3/CLDN19/MPDZ/CGN/EPB41L2/TJAP1/CLDN3/MYH7B/CLDN5/CLDN16/MYH3/MYH10/TJP3/RRAS/PPP2R2B/MAGI2/CLDN8/PARD3/RAB3B/MYH11/MYL9/CLDN1/JAM3/MAGI1/PRKCB/CLDN23/MYH14/SPTAN1
KEGG_CYSTEINE_AND_METHIONINE_METABOLISM	KEGG_CYSTEINE_AND_METHIONINE_METABOLISM	34	0.408826023293005	1.61162524718901	0.010275322350069	0.030336665985918	0.0178551967319495	1686	tags=26%, list=8%, signal=24%	GOT2/GOT1/LDHA/AHCY/DNMT1/AMD1/DNMT3B/IL4I1/SRM
KEGG_GLYCOLYSIS_GLUCONEOGENESIS	KEGG_GLYCOLYSIS_GLUCONEOGENESIS	62	0.343949874958681	1.55899513976484	0.0105550187857623	0.0306755233461216	0.0180546373966986	2350	tags=29%, list=11%, signal=26%	PGM2/PGAM4/PGK1/HK2/PGAM1/ENO1/LDHA/ADH7/ALDH7A1/ALDH1A3/TPI1/ALDH2/PKM/DLAT/GAPDH/ALDOA/GPI/ALDH3B2
KEGG_ARGININE_AND_PROLINE_METABOLISM	KEGG_ARGININE_AND_PROLINE_METABOLISM	53	0.339542086131609	1.48356886941226	0.0119528024968817	0.0340737603773559	0.0200547316312677	2735	tags=34%, list=13%, signal=30%	GOT2/CKMT1A/CKMT1B/GOT1/ARG1/LAP3/AMD1/ALDH7A1/ALDH4A1/NOS2/SAT1/ALDH2/AGMAT/GLUL/SRM/ACY1/ASL/PYCR3
KEGG_RNA_POLYMERASE	KEGG_RNA_POLYMERASE	29	0.43414940984437	1.63611027436324	0.0120906891661585	0.0340737603773559	0.0200547316312677	5604	tags=55%, list=26%, signal=41%	POLR3G/POLR3B/POLR2H/POLR1B/POLR1A/POLR3K/POLR1H/POLR2D/POLR1C/POLR3D/POLR2L/POLR3A/POLR3F/POLR2E/POLR1D/POLR2G
KEGG_LONG_TERM_POTENTIATION	KEGG_LONG_TERM_POTENTIATION	70	-0.363564	-1.49053	0.0147103812370759	0.0407874502107063	0.024006195936126	6842	tags=50%, list=32%, signal=34%	BRAF/CACNA1C/PRKCG/GRIA1/GRIN2D/GRIA2/CAMK2D/RAP1A/CALM3/MAPK1/PPP1R12A/ADCY1/RPS6KA2/ITPR1/ADCY8/ITPR2/GRIN1/PPP3CC/PLCB1/GRIN2C/GRIN2B/PPP1R1A/PRKCA/GRM1/RPS6KA6/PLCB4/CAMK2A/CREBBP/RAPGEF3/GRIN2A/ITPR3/CAMK2G/CAMK2B/PRKCB/CHP2
KEGG_STARCH_AND_SUCROSE_METABOLISM	KEGG_STARCH_AND_SUCROSE_METABOLISM	52	0.346283848454946	1.51054278131395	0.0149115409372475	0.0407874502107063	0.024006195936126	1126	tags=23%, list=5%, signal=22%	PGM2/HK2/PYGL/UGT1A7/GYS1/UGT1A10/UGT1A8/UGT1A9/UGT1A5/UGT1A3/UGT1A4/UGT1A1
KEGG_NOTCH_SIGNALING_PATHWAY	KEGG_NOTCH_SIGNALING_PATHWAY	47	-0.408638	-1.56021	0.0158218116504274	0.0426501009707173	0.0251024929312654	6033	tags=53%, list=28%, signal=38%	CTBP1/NOTCH4/RFNG/MAML3/NOTCH3/NUMB/RBPJ/JAG2/NCSTN/PSEN1/CIR1/DLL4/DTX3/APH1A/NOTCH2/NCOR2/DTX4/DVL2/DTX1/CREBBP/RBPJL/NUMBL/LFNG/HES1/MAML2
KEGG_GLYCOSPHINGOLIPID_BIOSYNTHESIS_GANGLIO_SERIES	KEGG_GLYCOSPHINGOLIPID_BIOSYNTHESIS_GANGLIO_SERIES	15	-0.573376	-1.65376	0.0171622686927939	0.0456025996694238	0.0268402397601589	7822	tags=73%, list=37%, signal=46%	ST3GAL1/ST6GALNAC4/ST8SIA1/HEXB/B3GALT4/ST3GAL2/ST3GAL5/HEXA/ST6GALNAC5/B4GALNT1/ST6GALNAC6
