# Supplementary material for: Integrating bulk RNA-seq, Mendelian randomization and single-cell RNA-seq to elucidate the roles of lactate metabolism related markers-SLC25A4 and keratinocyte in the pathogenesis of psoriasis
Source: Front Immunol. 2026 May 29;17:1842933. doi: 10.3389/fimmu.2026.1842933 (PMC13260234; doi:10.3389/fimmu.2026.1842933)
Supplement: Supplementary Figure 1 — Enrichment analysis and PPI network construction. (A) Results of GO enrichment analysis. The left part is a circular graph of GO enrichment analysis. The inner circle represents the significance of the pathway, with higher values indicating greater significance. The color of the bar graph is the z - score, where blue represents down - regulated pathways and green represents up - regulated pathways. The outer circle shows a scatter plot of the gene expression levels in each pathway. The right figure shows the ID of the GO Term and the corresponding description. (B) Results of KEGG enrichment analysis. In the figure, the depth of the color represents the magnitude of logFC. The darker the color, the larger the logFC. Green indicates up - regulated genes and red indicates down - regulated genes. Different colored squares represent different pathways. The more genes enriched in a pathway, the larger the colored square. (C) Construction of the PPI network. [file SupplementaryFile1.zip › Supplementary materials/Table S9_GSEA_result_SLC25A4.xlsx]

## Sheet: GSEA_result_SLC25A4
ID	Description	setSize	enrichmentScore	NES	pvalue	p.adjust	qvalue	rank	leading_edge	core_enrichment
KEGG_PROTEASOME	KEGG_PROTEASOME	44	-0.779141	-3.6056	1e-10	4.63699768833587e-09	2.93912700109574e-09	3796	tags=84%, list=18%, signal=69%	PSMB1/PSMD8/PSMA8/PSMC1/PSMC6/PSMC2/PSMD3/PSMD13/PSMD7/PSMA1/PSMC3/POMP/PSMA2/PSMA4/PSMB3/PSMB9/PSMD14/PSMB6/PSMB5/PSMA7/PSMB10/PSMD12/PSME4/PSMD2/PSME1/PSMA3/PSMD6/PSMD1/PSMA5/PSMB8/PSMA6/PSMC4/PSME2/IFNG/PSMD11/PSME3/PSMB2
KEGG_GRAFT_VERSUS_HOST_DISEASE	KEGG_GRAFT_VERSUS_HOST_DISEASE	37	-0.699489	-3.10534	1e-10	4.63699768833587e-09	2.93912700109574e-09	4903	tags=73%, list=23%, signal=56%	HLA-DQA2/KIR2DL3/HLA-E/HLA-DMB/HLA-G/KIR3DL2/HLA-C/FAS/HLA-DOB/HLA-DPB1/HLA-DRA/HLA-F/HLA-DPA1/HLA-A/CD86/KLRD1/TNF/KLRC1/HLA-B/FASLG/PRF1/IL6/IL1B/CD28/CD80/IFNG/GZMB
KEGG_CELL_CYCLE	KEGG_CELL_CYCLE	124	-0.497517	-2.81766	1e-10	4.63699768833587e-09	2.93912700109574e-09	3658	tags=50%, list=17%, signal=42%	YWHAB/CCNA1/E2F1/ANAPC1/CDK2/ATR/CDKN2B/BUB3/YWHAE/CDK7/PRKDC/CHEK2/MCM7/MCM3/ANAPC7/CDKN2A/RB1/CDC7/YWHAG/SKP2/MCM2/RBL1/CCND2/CDKN1A/MCM5/CUL1/YWHAZ/E2F4/CCNE2/MCM6/PKMYT1/MYC/YWHAQ/ESPL1/E2F3/DBF4/CDC25C/PCNA/E2F2/ORC6/MCM4/HDAC1/CHEK1/MAD2L1/CDC45/CDC6/BUB1B/CDC25A/CDK1/BUB1/SFN/TTK/ORC1/PLK1/CCNB1/CCNB2/TFDP1/CDC20/CCNE1/CDC25B/CCNA2/PTTG1
KEGG_CYTOKINE_CYTOKINE_RECEPTOR_INTERACTION	KEGG_CYTOKINE_CYTOKINE_RECEPTOR_INTERACTION	259	-0.358592	-2.16854	1e-10	4.63699768833587e-09	2.93912700109574e-09	2855	tags=34%, list=13%, signal=30%	CCL17/TNFRSF11B/IL1RAP/TNFRSF12A/XCL2/LTA/CCL11/TSLP/IL13RA1/CCL19/IFNGR2/TNF/CCR1/TNFSF15/TNFSF9/TNFRSF10B/TNFRSF1A/CCL5/IL23R/LTBR/CRLF2/CSF2/IL10/IL18RAP/TNFRSF6B/CSF3/FASLG/CCR5/CCL8/IFNE/IL6/CSF2RB/CCR4/CXCR3/CXCL3/LTB/CXCR1/TNFRSF4/IL2RG/IFNGR1/RELT/CXCL6/CCL3L3/CCL18/CCL2/IL1B/OSM/CCL4L2/CXCL5/CSF2RA/CXCL11/TNFSF10/TNFRSF10A/OSMR/CCL20/IL7R/IL23A/IL12RB1/IL20/IFNG/CXCL2/CCL7/IL26/IL24/CXCR…
KEGG_ANTIGEN_PROCESSING_AND_PRESENTATION	KEGG_ANTIGEN_PROCESSING_AND_PRESENTATION	77	-0.518753	-2.69894	1.246504754929e-10	4.63699768833587e-09	2.93912700109574e-09	5357	tags=60%, list=25%, signal=45%	IFNA4/HLA-DQA2/KIR2DL3/CD74/LGMN/HLA-E/HSP90AA1/HLA-DMB/IFNA13/HLA-G/KIR3DL2/HLA-C/PDIA3/CIITA/HLA-DOB/HLA-DPB1/CANX/HLA-DRA/IFNA1/HLA-F/HLA-DPA1/KLRC2/HLA-A/RFX5/CTSS/HSPA6/LTA/KLRD1/B2M/KIR2DL4/CTSL/CD8A/KLRC1/HLA-B/TAPBP/CALR/HSPA8/HSPA5/HSPA4/PSME1/CTSB/IFI30/PSME2/TAP1/PSME3/TAP2
KEGG_JAK_STAT_SIGNALING_PATHWAY	KEGG_JAK_STAT_SIGNALING_PATHWAY	151	-0.375605	-2.16677	1.76194074466669e-09	5.46201630846673e-08	3.46205900706437e-08	2413	tags=30%, list=11%, signal=27%	TSLP/IL13RA1/PIK3R5/IFNGR2/SOCS1/IL23R/PIK3R2/CBLC/CRLF2/CSF2/IL10/CCND2/STAT2/CSF3/IFNE/IL6/CSF2RB/STAM/IL2RG/MYC/IFNGR1/JAK3/OSM/CSF2RA/OSMR/IRF9/IL7R/IL23A/PIM1/IL12RB1/SOCS3/IL20/IFNG/IL26/IL24/STAT3/IL4R/IL21/IL21R/IL2RA/IL12B/STAT1/IL22/IL19/IL12RB2
KEGG_CHEMOKINE_SIGNALING_PATHWAY	KEGG_CHEMOKINE_SIGNALING_PATHWAY	187	-0.334372	-2.03051	9.45074975899825e-09	2.51119922167668e-07	1.59170522256813e-07	3185	tags=34%, list=15%, signal=29%	HRAS/NFKBIA/GNGT2/GRK2/PPBP/WAS/RAC1/MAPK3/CCL17/GRK6/XCL2/NFKBIB/CCL11/GNB5/TIAM1/PIK3R5/CCL19/CCR1/HCK/CCL5/PIK3R2/PLCB3/WASL/CSK/STAT2/GNAI3/CCR5/GNG5/CCL8/CCR4/CXCR3/ITK/CXCL3/CXCR1/RAC2/JAK3/CXCL6/CCL3L3/CCL18/CCL2/CCL4L2/CXCL5/CXCL11/SHC1/CCL20/CXCL2/CCL7/STAT3/CXCR4/CCL4/CXCL9/CXCL10/CXCL1/CCL3/CCL22/CXCL8/CXCR6/CXCL16/LYN/CXCR2/NFKB1/STAT1/CCR7/CXCL13
KEGG_NATURAL_KILLER_CELL_MEDIATED_CYTOTOXICITY	KEGG_NATURAL_KILLER_CELL_MEDIATED_CYTOTOXICITY	128	-0.385878	-2.2088	1.68671194869153e-08	3.78795882790432e-07	2.4009699418522e-07	4532	tags=46%, list=21%, signal=36%	IFNAR2/IFNA13/HLA-G/FCER1G/KIR3DL2/HLA-C/FAS/VAV1/PIK3CD/IFNA1/ITGB2/ICAM1/KLRC2/PIK3CG/LAT/NCR1/HRAS/CD244/HLA-A/KLRK1/RAC1/MICB/MAPK3/ZAP70/KLRD1/PIK3R5/IFNGR2/TNF/TNFRSF10B/ULBP1/BID/KIR2DL4/PIK3R2/LCP2/FCGR3B/KLRC1/CD48/CSF2/ULBP3/HLA-B/FASLG/ITGAL/PRF1/RAET1E/RAC2/SH2D1A/CD247/IFNGR1/FCGR3A/TNFSF10/TNFRSF10A/SHC1/LCK/SYK/IFNG/RAET1L/ULBP2/RAET1G/GZMB
KEGG_CYTOSOLIC_DNA_SENSING_PATHWAY	KEGG_CYTOSOLIC_DNA_SENSING_PATHWAY	50	-0.568243	-2.72073	1.83288330382467e-08	3.78795882790432e-07	2.4009699418522e-07	4668	tags=56%, list=22%, signal=44%	POLR3A/IFNA13/POLR1C/IKBKG/POLR3D/IFNA1/POLR3K/CHUK/TBK1/NFKBIA/NFKBIB/CCL5/RIPK3/CASP1/IL6/ADAR/POLR3B/IL1B/PYCARD/CCL4L2/IKBKE/IRF7/CCL4/ZBP1/CXCL10/AIM2/POLR3G/NFKB1
KEGG_TOLL_LIKE_RECEPTOR_SIGNALING_PATHWAY	KEGG_TOLL_LIKE_RECEPTOR_SIGNALING_PATHWAY	98	-0.432337	-2.34951	2.47623723532632e-08	4.60580125770695e-07	2.91935337217419e-07	4532	tags=48%, list=21%, signal=38%	IFNAR2/IFNA13/FADD/TLR9/TLR7/IKBKG/PIK3CD/IFNA1/MAP3K8/CHUK/PIK3CG/TBK1/SPP1/NFKBIA/MAPK14/TLR2/RAC1/MAPK3/CD86/CASP8/TLR8/MAP2K4/PIK3R5/TNF/TOLLIP/CCL5/PIK3R2/MAPK13/LBP/MAP2K3/IRAK1/IL6/TRAF3/IL1B/CXCL11/IKBKE/CD80/IRF7/CCL4/CXCL9/CXCL10/CCL3/CXCL8/IL12B/NFKB1/STAT1/MYD88
KEGG_DNA_REPLICATION	KEGG_DNA_REPLICATION	36	-0.630669	-2.76037	3.00304386540036e-08	5.07787417240425e-07	3.21857332942431e-07	4313	tags=69%, list=20%, signal=55%	POLA1/POLD1/POLE4/PRIM1/RFC2/RFC3/RPA3/POLD3/RFC4/SSBP1/MCM7/FEN1/MCM3/POLD2/RFC5/RNASEH2A/POLE3/MCM2/DNA2/MCM5/POLA2/MCM6/POLE2/PCNA/MCM4
KEGG_ALLOGRAFT_REJECTION	KEGG_ALLOGRAFT_REJECTION	35	-0.636482	-2.78101	3.78176880526801e-08	5.72575496768294e-07	3.62922782331913e-07	4903	tags=66%, list=23%, signal=51%	HLA-E/HLA-DMB/HLA-G/HLA-C/FAS/HLA-DOB/HLA-DPB1/HLA-DRA/HLA-F/HLA-DPA1/CD40LG/HLA-A/CD86/TNF/IL10/HLA-B/FASLG/PRF1/CD28/CD80/IFNG/IL12B/GZMB
KEGG_AMINOACYL_TRNA_BIOSYNTHESIS	KEGG_AMINOACYL_TRNA_BIOSYNTHESIS	41	-0.585101	-2.67852	4.00187175160636e-08	5.72575496768294e-07	3.62922782331913e-07	4115	tags=56%, list=19%, signal=45%	LARS1/DARS1/CARS1/AARS2/YARS2/MARS2/SARS1/FARSA/SARS2/NARS1/DARS2/FARSB/KARS1/HARS1/EPRS1/RARS1/IARS1/VARS1/MARS1/TARS1/WARS1/GARS1/YARS1
KEGG_NOD_LIKE_RECEPTOR_SIGNALING_PATHWAY	KEGG_NOD_LIKE_RECEPTOR_SIGNALING_PATHWAY	62	-0.502283	-2.46125	9.37353877791081e-08	1.24534158049387e-06	7.89350633929332e-07	3788	tags=56%, list=18%, signal=47%	NLRP3/CCL13/IKBKG/TAB3/NLRC4/CARD9/CHUK/HSP90B1/NFKBIA/MAPK14/PSTPIP1/MAPK3/NFKBIB/CCL11/CASP8/PYDC1/TNF/CCL5/MAPK13/CASP1/CCL8/IL6/BIRC3/CCL2/IL1B/PYCARD/CARD6/MEFV/CASP5/CXCL2/CCL7/CXCL1/CXCL8/NFKB1/NOD2
KEGG_T_CELL_RECEPTOR_SIGNALING_PATHWAY	KEGG_T_CELL_RECEPTOR_SIGNALING_PATHWAY	108	-0.382248	-2.11907	4.42159875274899e-07	5.48278245340875e-06	3.47522147584482e-06	3624	tags=39%, list=17%, signal=32%	MAP3K8/CHUK/PIK3CG/LAT/GRAP2/CD40LG/HRAS/NFKBIA/MAPK14/CBL/MAPK3/NFKBIB/ZAP70/PIK3R5/TNF/PIK3R2/LCP2/CARD11/CD8A/MAPK13/NFKBIE/CBLC/CSF2/IL10/MALT1/PTPRC/BCL10/PAK6/ITK/CD247/CD3G/CD3E/CD3D/CD28/PDCD1/LCK/IFNG/PRKCQ/CTLA4/NFKB1/ICOS/RASGRP1
KEGG_FOCAL_ADHESION	KEGG_FOCAL_ADHESION	198	0.402595670310193	1.79048033713262	4.97974852951741e-07	5.78895766556399e-06	3.66928839017073e-06	7905	tags=57%, list=37%, signal=36%	MYLK/EGF/MYL9/CHAD/ILK/FLNC/VEGFB/ITGA7/TLN2/ITGB5/PDGFC/ITGA9/CAV1/DOCK1/CCND1/BCL2/PDGFA/PARVA/LAMC3/PDGFB/PIK3R1/PAK3/TNN/PTK2/SHC4/LAMB4/ITGA8/SHC2/LAMB2/ITGB3/FYN/LAMC2/PARVB/RELN/MAPK10/FN1/THBS3/ITGA11/PRKCB/PDGFRA/CTNNB1/TLN1/LAMC1/CAV3/LAMA4/COL11A1/RAC3/TNXB/PDGFD/ITGB1/KDR/VEGFC/CAV2/ITGA5/LAMA1/PAK5/EGFR/VCL/IGF1R/LAMA2/ARHGAP35/AKT3/SHC3/FLNB/MAPK9/PRKCA/FLNA/FLT4/PDGFRB/LAMA5/PXN/VE…
KEGG_SYSTEMIC_LUPUS_ERYTHEMATOSUS	KEGG_SYSTEMIC_LUPUS_ERYTHEMATOSUS	129	-0.349062	-1.98782	7.87297607117704e-07	8.61396205434665e-06	5.45989671809182e-06	4949	tags=47%, list=23%, signal=36%	H2AC19/H4C6/H2BC17/H4C13/HLA-DMB/H2AC20/C1R/C1QC/H4C4/H2BC3/H4C3/C9/H3C11/H3C1/H4C1/H3-3A/H2BC14/H2BC11/HLA-DOB/SNRPD3/HLA-DPB1/H3C12/H2BC10/H3C8/HLA-DRA/H2BC13/H2AC4/C2/FCGR2A/HLA-DPA1/H3C10/H2AC17/H2AC13/H2AJ/H2AC16/SNRPB/CD40LG/H2AC12/H3C2/H2AC14/H4C11/C1QB/MACROH2A2/H4C12/H3C3/CD86/TNF/FCGR3B/IL10/SNRPD1/H2BC9/H2AZ1/FCGR1A/FCGR3A/CD28/TRIM21/H2AX/CD80/IFNG/MACROH2A1
KEGG_RIG_I_LIKE_RECEPTOR_SIGNALING_PATHWAY	KEGG_RIG_I_LIKE_RECEPTOR_SIGNALING_PATHWAY	66	-0.440081	-2.21345	2.16566855250468e-06	2.23785750425484e-05	1.41844957824868e-05	4500	tags=45%, list=21%, signal=36%	IFNA13/FADD/IKBKG/DDX3X/IFNA1/TRAF2/CHUK/AZI2/TBK1/NFKBIA/MAPK14/NFKBIB/CASP8/CYLD/TNF/DHX58/MAPK13/IFNE/TRAF3/CASP10/ISG15/IKBKE/IFIH1/NLRX1/IRF7/CXCL10/TRIM25/CXCL8/IL12B/NFKB1
KEGG_PYRIMIDINE_METABOLISM	KEGG_PYRIMIDINE_METABOLISM	98	-0.385734	-2.09625	2.38806939638962e-06	2.33779425120247e-05	1.48179375288442e-05	3815	tags=42%, list=18%, signal=34%	POLA1/POLR1C/POLR3D/POLD1/POLE4/POLR3K/DCTD/PRIM1/NT5C/POLR2L/NME2/POLR1H/POLD3/NME1-NME2/POLR1A/POLR2H/POLD2/ITPA/NT5C2/POLR1B/UMPS/TXNRD1/POLE3/PNPT1/DTYMK/POLA2/RRM1/POLE2/TYMS/POLR3B/TK1/NME1/CMPK2/CTPS1/NT5C3A/UCK2/UPP1/POLR3G/RRM2/PNP/TYMP
KEGG_TYPE_I_DIABETES_MELLITUS	KEGG_TYPE_I_DIABETES_MELLITUS	41	-0.512896	-2.34798	3.13405429926325e-06	2.91467049831482e-05	1.84744253430255e-05	4903	tags=59%, list=23%, signal=45%	HLA-E/HLA-DMB/HLA-G/HLA-C/FAS/HLA-DOB/HLA-DPB1/HLA-DRA/HLA-F/HLA-DPA1/HSPD1/HLA-A/LTA/CD86/TNF/HLA-B/FASLG/PRF1/IL1B/CD28/CD80/IFNG/IL12B/GZMB
KEGG_APOPTOSIS	KEGG_APOPTOSIS	87	-0.371476	-1.96713	5.1215190178219e-06	4.53620255864225e-05	2.87523874684738e-05	4427	tags=44%, list=21%, signal=35%	FADD/BCL2L1/PRKX/FAS/IKBKG/DFFA/PIK3CD/TRAF2/CHUK/PIK3CG/AIFM1/NFKBIA/NTRK1/IL1RAP/CASP8/BAX/PIK3R5/TNF/PRKAR2A/TNFRSF10B/BID/TNFRSF1A/PIK3R2/IRAK3/FASLG/IRAK1/CAPN1/CSF2RB/BIRC3/CASP10/CYCS/IL1B/TNFSF10/TNFRSF10A/CASP7/IRAK2/NFKB1/MYD88
KEGG_DILATED_CARDIOMYOPATHY	KEGG_DILATED_CARDIOMYOPATHY	90	0.470170362080246	1.91052505951243	5.81136536400635e-06	4.91324526229627e-05	3.1142245012857e-05	6324	tags=56%, list=30%, signal=39%	TPM1/TPM2/DES/CACNA2D2/ADCY5/DMD/GNAS/TNNC1/ADRB1/ADCY2/SLC8A1/ADCY6/ITGA7/CACNG4/ITGB5/ITGA9/TNNT2/SGCG/PLN/SGCA/ACTC1/ADCY8/ITGA8/SGCB/CACNB2/ITGB3/CACNB1/ITGA11/CACNA2D1/CACNA1D/CACNG8/ADCY9/ITGB1/DAG1/MYL3/TGFB2/ITGA5/LAMA2/ADCY4/CACNA1F/ADCY1/SGCD/RYR2/MYH7/CACNA2D4/ITGB8/ITGA10/TNNI3/IGF1/CACNA1S
KEGG_CALCIUM_SIGNALING_PATHWAY	KEGG_CALCIUM_SIGNALING_PATHWAY	177	0.399462894216702	1.75336508295379	7.94531813450481e-06	6.42534423051259e-05	4.07265735040979e-05	5799	tags=49%, list=27%, signal=36%	SLC25A4/CHRM1/MYLK/ADRA1A/TACR2/P2RX1/CAMK2B/ITPKB/ATP2B2/GNAS/ERBB4/TNNC1/CAMK2G/PLCB4/ADRB1/ADCY2/SLC8A1/CACNA1H/ADRB2/AGTR1/TNNC2/ADRA1B/PLN/CHP2/CHRM3/CCKBR/ADCY8/BST1/ATP2A3/TACR1/ITPR1/F2R/PLCB1/PHKA2/PHKG1/PDE1C/PLCE1/PRKCB/TRPC1/PDGFRA/TBXA2R/CACNA1G/CACNA1D/GNA11/GRIN2A/SLC8A3/ATP2B4/GRIN1/LHCGR/ITPR3/ERBB3/ADCY9/P2RX7/ATP2B3/GRM1/PLCZ1/CHRM2/CAMK2A/PPP3CC/EGFR/P2RX6/CACNA1B/PTK2B/ITPR2/…
KEGG_RIBOSOME	KEGG_RIBOSOME	87	0.473928376376635	1.91451952313213	8.95527507528898e-06	6.94033818334896e-05	4.39908249312441e-05	7377	tags=66%, list=35%, signal=43%	RPS6/RPL3/RPL30/RPL5/RPS20/RPL15/RPL4/RPL9/RPS8/RPL10A/RPL31/RPS18/RPL37A/RPL11/RPS11/RPL23/RPL17/RPL34/RPS17/RPL37/RPL13/RPL13A/RPS3A/RPL10/RPL7A/RPS4X/RPS5/RPL35A/RPL7/RPS27L/RPL32/RPL26/RPL18/RPS15/RPS15A/RPL41/RPL19/RPS10/RPL36A/RPS9/RPS3/RPL38/RPL12/RPL8/RPL23A/RPL14/RPL24/RPL27/RPL22/RPS23/RPS13/RPLP1/RPL6/RPL29/RPS25/RPS27/RPL35
KEGG_LEISHMANIA_INFECTION	KEGG_LEISHMANIA_INFECTION	69	-0.409175	-2.07854	9.56517798082013e-06	7.11649241773018e-05	4.51073656358676e-05	4102	tags=43%, list=19%, signal=35%	HLA-DOB/HLA-DPB1/HLA-DRA/ITGB2/FCGR2A/HLA-DPA1/NFKBIA/MAPK14/TLR2/MAPK3/PTGS2/NFKBIB/IFNGR2/TNF/ITGA4/FCGR3B/MAPK13/IL10/IRAK1/NCF2/IFNGR1/FCGR1A/IL1B/FCGR3A/IFNG/NOS2/IL12B/NFKB1/STAT1/MYD88
KEGG_P53_SIGNALING_PATHWAY	KEGG_P53_SIGNALING_PATHWAY	68	-0.405384	-2.05049	1.98724816988551e-05	0.000142164676768732	9.01100384725411e-05	3574	tags=43%, list=17%, signal=36%	STEAP3/CDK2/ATR/SERPINE1/SHISA5/PMAIP1/TP73/CHEK2/CASP8/BAX/TP53I3/TNFRSF10B/BID/CDKN2A/CD82/IGFBP3/CCND2/CDKN1A/CCNE2/SESN2/CYCS/CHEK1/GTSE1/CDK1/SFN/CCNB1/CCNB2/CCNE1/RRM2
KEGG_PRIMARY_IMMUNODEFICIENCY	KEGG_PRIMARY_IMMUNODEFICIENCY	35	-0.517168	-2.25968	3.65084121224595e-05	0.000251502394621388	0.000159412949618537	4504	tags=57%, list=21%, signal=45%	TNFRSF13B/IKBKG/CIITA/TNFRSF13C/DCLRE1C/CD40LG/RFX5/ZAP70/CD8A/PTPRC/IL2RG/JAK3/CD3E/CD3D/LCK/BLNK/IL7R/TAP1/ICOS/TAP2
KEGG_AUTOIMMUNE_THYROID_DISEASE	KEGG_AUTOIMMUNE_THYROID_DISEASE	46	-0.460016	-2.14764	3.87743938434301e-05	0.000257572759102786	0.000163260605656548	4903	tags=50%, list=23%, signal=39%	HLA-E/HLA-DMB/IFNA13/HLA-G/HLA-C/FAS/HLA-DOB/HLA-DPB1/HLA-DRA/IFNA1/HLA-F/HLA-DPA1/CD40LG/HLA-A/CD86/IL10/HLA-B/FASLG/PRF1/CD28/CD80/CTLA4/GZMB
KEGG_HYPERTROPHIC_CARDIOMYOPATHY_HCM	KEGG_HYPERTROPHIC_CARDIOMYOPATHY_HCM	83	0.451281674434359	1.80551029972792	6.69109497619965e-05	0.000429152988128667	0.000272015476346411	6324	tags=55%, list=30%, signal=39%	TPM1/TPM2/DES/CACNA2D2/DMD/TNNC1/SLC8A1/ITGA7/CACNG4/PRKAG2/ITGB5/ITGA9/TNNT2/SGCG/SGCA/ACTC1/PRKAA2/ITGA8/SGCB/CACNB2/ITGB3/CACNB1/PRKAB2/ITGA11/CACNA2D1/CACNA1D/CACNG8/ITGB1/DAG1/MYL3/TGFB2/ITGA5/LAMA2/PRKAG3/CACNA1F/SGCD/RYR2/MYH7/ACE/CACNA2D4/ITGB8/PRKAB1/ITGA10/TNNI3/IGF1/CACNA1S
KEGG_BASAL_CELL_CARCINOMA	KEGG_BASAL_CELL_CARCINOMA	55	0.488326229095784	1.83354666437724	0.0003113752078747	0.00193052628882314	0.00122364993971812	3816	tags=45%, list=18%, signal=37%	FZD7/GLI2/TCF7L1/FZD1/FZD8/TCF7L2/PTCH1/WNT2/BMP4/GLI1/WNT2B/PTCH2/WNT7B/FZD4/AXIN2/WNT5B/APC2/WNT11/SMO/CTNNB1/DVL2/WNT6/WNT9A/GLI3/FZD10
KEGG_HOMOLOGOUS_RECOMBINATION	KEGG_HOMOLOGOUS_RECOMBINATION	28	-0.483927	-1.97654	0.00046838613701365	0.0028103168220819	0.00178129872141014	4298	tags=46%, list=20%, signal=37%	RAD50/SEM1/POLD1/RPA3/POLD3/SSBP1/POLD2/XRCC2/BRCA2/EME1/RAD51/RAD54L/BLM
KEGG_FOLATE_BIOSYNTHESIS	KEGG_FOLATE_BIOSYNTHESIS	11	-0.721749	-2.19627	0.000524637423311474	0.00304945502299794	0.00193287471746333	1765	tags=45%, list=8%, signal=42%	DHFR/ALPL/PTS/GCH1/GGH
KEGG_OOCYTE_MEIOSIS	KEGG_OOCYTE_MEIOSIS	111	-0.288631	-1.60454	0.00064899944192056	0.00358146150513987	0.00227008312719675	2342	tags=29%, list=11%, signal=26%	MAPK3/CALML5/PPP2R1B/REC8/PPP2R5B/ANAPC7/YWHAG/RPS6KA1/FBXO5/PPP1CA/CUL1/YWHAZ/CCNE2/PPP2CA/FBXW11/PKMYT1/CALM1/YWHAQ/ESPL1/CALML3/CDC25C/MAD2L1/SGO1/CDK1/BUB1/AURKA/PLK1/CCNB1/CCNB2/CDC20/CCNE1/PTTG1
KEGG_ASCORBATE_AND_ALDARATE_METABOLISM	KEGG_ASCORBATE_AND_ALDARATE_METABOLISM	25	-0.493055	-1.9354	0.000654675759004061	0.00358146150513987	0.00227008312719675	1364	tags=44%, list=6%, signal=41%	MIOX/ALDH7A1/UGT1A1/UGT1A4/UGT1A5/UGT1A3/ALDH2/UGT1A9/UGT1A8/UGT1A10/UGT1A7
KEGG_ARRHYTHMOGENIC_RIGHT_VENTRICULAR_CARDIOMYOPATHY_ARVC	KEGG_ARRHYTHMOGENIC_RIGHT_VENTRICULAR_CARDIOMYOPATHY_ARVC	74	0.43026392013153	1.69121897184934	0.000761377835382362	0.00404617935374627	0.00256464112970901	5780	tags=51%, list=27%, signal=38%	DES/CACNA2D2/DSG2/DMD/TCF7L1/SLC8A1/TCF7L2/ITGA7/CACNG4/ITGB5/ITGA9/SGCG/SGCA/PKP2/CDH2/ITGA8/SGCB/CACNB2/ITGB3/CACNB1/ITGA11/CACNA2D1/CTNNB1/CACNA1D/CACNG8/ITGB1/DAG1/ITGA5/CTNNA3/LAMA2/CACNA1F/SGCD/RYR2/ACTN2/CACNA2D4/CTNNA2/ITGB8/ITGA10
KEGG_PORPHYRIN_AND_CHLOROPHYLL_METABOLISM	KEGG_PORPHYRIN_AND_CHLOROPHYLL_METABOLISM	41	-0.401615	-1.83855	0.000966654422180383	0.00499438118126531	0.00316565190889482	1968	tags=37%, list=9%, signal=33%	EPRS1/HCCS/HMBS/ALAS1/UGT1A1/UGT1A4/UGT1A5/UGT1A3/UGT1A9/UGT1A8/COX10/UGT1A10/HMOX2/UGT1A7/HMOX1
KEGG_EPITHELIAL_CELL_SIGNALING_IN_HELICOBACTER_PYLORI_INFECTION	KEGG_EPITHELIAL_CELL_SIGNALING_IN_HELICOBACTER_PYLORI_INFECTION	68	-0.341575	-1.72773	0.00102630244856729	0.00515925014685179	0.00327015289443917	4611	tags=49%, list=22%, signal=38%	CDC42/ATP6V0A1/ATP6V1C1/IKBKG/F11R/SRC/ATP6V0B/ATP6V1A/CHUK/NFKBIA/ATP6V0D2/MAPK14/RAC1/MAP2K4/ATP6V1F/CCL5/ADAM10/TJP1/MAPK13/CSK/ATP6V1C2/ATP6V1D/CXCR1/ATP6V0D1/HBEGF/ATP6V1G1/ADAM17/ATP6V1B2/CXCL1/CXCL8/LYN/CXCR2/NFKB1
KEGG_AXON_GUIDANCE	KEGG_AXON_GUIDANCE	129	0.368673754643394	1.57210848220452	0.00114174124787935	0.00558852295014628	0.00354224431475033	7932	tags=60%, list=37%, signal=38%	SEMA3G/EFNB2/ABLIM3/SEMA3B/EFNA5/NTN4/CHP2/SEMA3E/SRGAP2/PAK3/NTN1/PLXNA3/SLIT2/EFNB3/PTK2/CFL2/LRRC4C/SEMA6C/EPHB1/SRGAP1/UNC5C/DCC/FYN/SEMA4G/SEMA3D/EPHA6/DPYSL2/PLXNA2/ABLIM2/EFNA4/ROBO3/NFATC4/SEMA6A/EPHB6/RAC3/ITGB1/EPHA7/NFATC1/NRP1/PPP3CC/PAK5/EFNA3/L1CAM/EPHA3/SLIT3/SRGAP3/PLXNB3/NFATC2/CXCL12/SEMA4C/FES/EFNA1/SEMA3C/NGEF/SLIT1/ARHGEF12/SEMA5A/SEMA4F/SEMA5B/SEMA6D/GNAI2/MET/EPHB3/MAPK1/NT…
KEGG_SPLICEOSOME	KEGG_SPLICEOSOME	126	-0.27334	-1.55474	0.00134750094680658	0.00642654297707753	0.00407341716713459	4109	tags=33%, list=19%, signal=26%	DHX15/LSM7/SNRPD3/SMNDC1/MAGOH/SF3B5/BUD31/PHF5A/MAGOHB/SF3B6/TCERG1/SNRPB/PRPF40A/SRSF3/SNRPA/PLRG1/PRPF4/HSPA6/NCBP1/SRSF7/HNRNPM/SNRNP40/AQR/U2AF2/SF3B3/HNRNPC/THOC3/SNRPC/SRSF2/SRSF9/TRA2B/ALYREF/SNRPA1/SNRPD1/SNRPG/SRSF1/SNRPF/HSPA8/EFTUD2/PPIL1/EIF4A3
KEGG_MISMATCH_REPAIR	KEGG_MISMATCH_REPAIR	23	-0.51516	-1.95234	0.0013997721847089	0.00647040389358526	0.00410121808761488	4266	tags=52%, list=20%, signal=42%	MSH3/POLD1/RFC2/RFC3/RPA3/POLD3/RFC4/SSBP1/POLD2/RFC5/PCNA/EXO1
KEGG_HEMATOPOIETIC_CELL_LINEAGE	KEGG_HEMATOPOIETIC_CELL_LINEAGE	85	-0.300574	-1.57856	0.00142627182600535	0.00647040389358526	0.00410121808761488	2623	tags=28%, list=12%, signal=25%	ITGA3/CSF3R/CD44/CD1B/TNF/ITGA4/CD36/CD8A/CSF2/CSF3/IL6/CD5/CD3G/FCGR1A/CD7/IL1B/CD3E/CD3D/CSF2RA/CD2/IL7R/CD38/IL4R/IL2RA
KEGG_OXIDATIVE_PHOSPHORYLATION	KEGG_OXIDATIVE_PHOSPHORYLATION	128	-0.263498	-1.50829	0.0019559885082202	0.00866223482211805	0.00549049405816198	5113	tags=45%, list=24%, signal=35%	ATP6V1H/NDUFB2/SDHD/COX7A2/PPA2/UQCR11/ATP6V0C/COX6A1/NDUFB6/NDUFA6/ATP6V0A1/ATP5F1D/ATP6V1C1/NDUFS6/COX5B/UQCRC2/ATP6V0B/ATP5F1A/CYC1/ATP6V1A/ATP5MC1/ATP5PD/COX8A/ATP5PF/ATP5ME/NDUFV2/NDUFC1/PPA1/NDUFB9/ATP5MG/ATP5MF/ATP6V0D2/NDUFAB1/NDUFB3/UQCR10/NDUFA7/UQCRH/UQCRHL/SDHB/UQCRFS1/ATP5F1C/UQCRQ/ATP5MC3/ATP6V1F/NDUFB4/COX7B/NDUFA9/ATP5PB/ATP5F1B/COX6B1/COX5A/ATP6V1C2/ATP6V1D/ATP6V0D1/ATP6V1G1/COX1…
KEGG_FC_GAMMA_R_MEDIATED_PHAGOCYTOSIS	KEGG_FC_GAMMA_R_MEDIATED_PHAGOCYTOSIS	95	-0.27814	-1.50288	0.00250219176454748	0.0108234341443217	0.00686035440953044	3701	tags=37%, list=17%, signal=31%	RPS6KB1/FCGR2A/PIK3CG/LAT/ASAP1/DOCK2/DNM2/DNM1L/WAS/RAC1/MAPK3/PIK3R5/ARPC1B/HCK/PIK3R2/WASL/ARF6/LIMK2/PTPRC/ARPC4/CFL1/RAC2/ARPC3/RPS6KB2/FCGR1A/ARPC1A/PLD2/FCGR3A/ARPC5L/SYK/PLA2G4B/ARPC2/LYN/PLA2G4D/PLA2G4E
KEGG_MELANOGENESIS	KEGG_MELANOGENESIS	101	0.386630920113832	1.59855936029625	0.00258149632496201	0.0109126890100667	0.00691692795205131	4598	tags=39%, list=22%, signal=30%	CAMK2B/FZD7/ADCY5/GNAS/TCF7L1/CAMK2G/PLCB4/FZD1/FZD8/ADCY2/TCF7L2/ADCY6/KIT/WNT2/CREB3/ASIP/WNT2B/CREB3L4/ADCY8/WNT7B/FZD4/MITF/WNT5B/PLCB1/CREB3L1/WNT11/PRKCB/CTNNB1/DVL2/WNT6/WNT9A/ADCY9/CAMK2A/FZD10/CREBBP/ADCY4/PRKCA/ADCY1/WNT3A
KEGG_DRUG_METABOLISM_OTHER_ENZYMES	KEGG_DRUG_METABOLISM_OTHER_ENZYMES	51	-0.355378	-1.69808	0.00336728663595533	0.013918118095282	0.00882189715150871	2145	tags=33%, list=10%, signal=30%	ITPA/NAT1/IMPDH1/UMPS/UGT1A1/UGT1A4/UGT1A5/UGT1A3/UGT1A9/UGT1A8/UGT1A10/TK1/UGT1A7/UCK2/UPP1/XDH/TYMP
KEGG_PATHOGENIC_ESCHERICHIA_COLI_INFECTION	KEGG_PATHOGENIC_ESCHERICHIA_COLI_INFECTION	55	-0.337379	-1.61237	0.00363561879325019	0.014700545555316	0.00931783306279225	4169	tags=45%, list=20%, signal=37%	TUBB8/OCLN/CTTN/ACTB/ACTG1/TUBA1B/HCLS1/WAS/TUBA4A/TUBB2B/CDH1/ARPC1B/NCL/TUBB3/WASL/ARPC4/TUBB2A/YWHAZ/YWHAQ/ARPC3/ARPC1A/ARPC5L/TUBB6/ARPC2/TUBA1C
KEGG_WNT_SIGNALING_PATHWAY	KEGG_WNT_SIGNALING_PATHWAY	150	0.339846220108689	1.47171579128112	0.00466698994450084	0.0184693644612161	0.0117066713053549	5038	tags=37%, list=24%, signal=29%	CAMK2B/FZD7/SFRP5/TCF7L1/CAMK2G/PLCB4/FZD1/FZD8/TCF7L2/DAAM2/WNT2/NKD1/CCND1/CHP2/CXXC4/WNT2B/WIF1/WNT7B/FZD4/DKK2/SMAD4/AXIN2/WNT5B/PPP2R5D/APC2/PLCB1/MAPK10/WNT11/CTNNBIP1/PRKCB/MMP7/CTNNB1/DVL2/LRP6/WNT6/SMAD3/DKK1/WNT9A/NFATC4/RAC3/LRP5/CAMK2A/NFATC1/SFRP1/PPP3CC/FZD10/SENP2/CREBBP/PRICKLE1/MAPK9/PRKCA/WNT3A/NFATC2/JUN/PSEN1/CSNK2A2
KEGG_ONE_CARBON_POOL_BY_FOLATE	KEGG_ONE_CARBON_POOL_BY_FOLATE	17	-0.529815	-1.83318	0.00680981806792693	0.0263299245042851	0.0166890296801354	1953	tags=53%, list=9%, signal=48%	MTHFD1L/DHFR/MTHFR/MTHFD1/SHMT2/ATIC/TYMS/MTHFD2/GART
KEGG_UBIQUITIN_MEDIATED_PROTEOLYSIS	KEGG_UBIQUITIN_MEDIATED_PROTEOLYSIS	134	-0.24833	-1.45039	0.00693637796080629	0.0263299245042851	0.0166890296801354	3534	tags=28%, list=17%, signal=23%	FANCL/UBE2M/UBE2D2/ANAPC1/UBA1/UBE2E1/UBE2J2/CBL/ELOC/UBE2K/UBE2D1/UBE2A/SOCS1/ANAPC7/UBE2D3/TRIP12/CBLC/SKP2/NEDD4/UBE2NL/UBE2L3/BRCA1/CUL1/PML/UBE2G1/BIRC3/MID1/UBE2S/UBA6/FBXW11/UBE3C/UBE2N/SOCS3/UBE2L6/CDC20/UBE2F/UBE2C
KEGG_INTESTINAL_IMMUNE_NETWORK_FOR_IGA_PRODUCTION	KEGG_INTESTINAL_IMMUNE_NETWORK_FOR_IGA_PRODUCTION	46	-0.348871	-1.62875	0.00736006504261615	0.0273794419585321	0.0173542586268002	4972	tags=43%, list=23%, signal=33%	TGFB1/IL15/HLA-DMB/TNFRSF13B/HLA-DOB/HLA-DPB1/TNFRSF13C/HLA-DRA/TNFSF13B/HLA-DPA1/CD40LG/CD86/ITGA4/LTBR/IL10/IL6/CD28/CD80/CXCR4/ICOS
KEGG_VASCULAR_SMOOTH_MUSCLE_CONTRACTION	KEGG_VASCULAR_SMOOTH_MUSCLE_CONTRACTION	115	0.340330362722938	1.42463924432431	0.00770449287687605	0.0279714046079173	0.0177294698137337	4599	tags=37%, list=22%, signal=29%	MYLK/ADRA1A/MYH11/MYL9/ACTG2/ADCY5/KCNMB1/GNAS/PLCB4/ADCY2/KCNMA1/IRAG1/ADCY6/KCNMB4/ACTA2/AGTR1/ADRA1B/PPP1R14A/NPR1/RAMP2/ADCY8/NPR2/ITPR1/PPP1R12B/PLCB1/PLA2G6/GNA12/PRKG1/PRKCB/CALD1/CACNA1D/GNA11/ITPR3/PLA2G5/PLA2G12A/ADCY9/ITPR2/ADCY4/PRKCA/CACNA1F/AVPR1A/ADCY1/PLA2G10
KEGG_ECM_RECEPTOR_INTERACTION	KEGG_ECM_RECEPTOR_INTERACTION	84	0.383811084352799	1.5398699523513	0.00781996257855752	0.0279714046079173	0.0177294698137337	7611	tags=56%, list=36%, signal=36%	CHAD/SDC2/ITGA7/SDC4/ITGB5/ITGA9/LAMC3/TNN/LAMB4/ITGA8/LAMB2/ITGB3/LAMC2/RELN/FN1/THBS3/ITGA11/LAMC1/LAMA4/COL11A1/SV2C/TNXB/ITGB1/DAG1/ITGA5/LAMA1/LAMA2/LAMA5/SV2B/GP1BA/HSPG2/GP6/SDC3/ITGB8/ITGA10/SV2A/COL6A2/COL1A2/IBSP/THBS4/THBS2/LAMB1/TNR/COL6A1/COL11A2/VWF/LAMA3
KEGG_PENTOSE_AND_GLUCURONATE_INTERCONVERSIONS	KEGG_PENTOSE_AND_GLUCURONATE_INTERCONVERSIONS	28	-0.398714	-1.6285	0.00938341508776972	0.0329304755910409	0.020872740612318	1089	tags=29%, list=5%, signal=27%	UGT1A1/UGT1A4/UGT1A5/UGT1A3/UGT1A9/UGT1A8/UGT1A10/UGT1A7
KEGG_BASE_EXCISION_REPAIR	KEGG_BASE_EXCISION_REPAIR	33	-0.380208	-1.62417	0.0130243505817066	0.0448616520036562	0.0284352293401782	4092	tags=42%, list=19%, signal=34%	MBD4/POLD1/POLE4/PARP4/POLD3/FEN1/POLD2/POLE3/NEIL3/POLB/POLE2/TDG/PCNA/APEX2
KEGG_NEUROACTIVE_LIGAND_RECEPTOR_INTERACTION	KEGG_NEUROACTIVE_LIGAND_RECEPTOR_INTERACTION	265	0.291573356877815	1.32384822177211	0.0135799667169236	0.0452493704238725	0.0286809818193193	7467	tags=46%, list=35%, signal=30%	CHRM1/ADRA1A/TACR2/P2RX1/THRA/GRIA4/NPY5R/ADRA2C/GRIK3/ADCYAP1R1/ADRB1/PTH1R/GLRB/ADRB2/GABBR2/AGTR1/ADRA1B/CHRM4/PRLR/SSTR1/CHRM3/CCKBR/ADRA2A/GRIN3A/VIPR2/NPY4R/ADRA2B/TACR1/LEPR/GRIK5/PARD3/GABRD/NPY1R/LPAR1/CRHR1/F2R/P2RY4/GABRA2/TBXA2R/GRID1/GALR1/CHRNA2/GRIN2B/GRIK2/GRIN2A/GHR/GABRP/ADORA1/GRIN1/LHCGR/P2RX7/HTR1E/GRM1/S1PR1/NPFFR1/AVPR2/CHRM2/GRM6/GRIA2/NR3C1/GRIA1/P2RX6/PTGER2/NMUR1/GRIK4/…
KEGG_GAP_JUNCTION	KEGG_GAP_JUNCTION	89	0.36293105120399	1.47199041528863	0.0136234663641767	0.0452493704238725	0.0286809818193193	4631	tags=38%, list=22%, signal=30%	EGF/ADCY5/GNAS/PLCB4/TUBA8/ADRB1/ADCY2/ADCY6/PDGFC/PDGFA/PDGFB/ADCY8/MAP2K5/LPAR1/ITPR1/PLCB1/PRKG1/TUBA1A/PRKCB/PDGFRA/GNA11/ITPR3/ADCY9/GRM1/PRKG2/PDGFD/EGFR/ITPR2/ADCY4/PRKCA/TUBAL3/PDGFRB/ADCY1/TUBB4A
KEGG_LONG_TERM_POTENTIATION	KEGG_LONG_TERM_POTENTIATION	70	0.379456383959414	1.47734660046278	0.0151863525161985	0.0495554661054898	0.031410369008573	7566	tags=53%, list=36%, signal=34%	CAMK2B/CAMK2G/PLCB4/RAPGEF3/CHP2/ADCY8/PPP1R1A/ITPR1/PLCB1/RPS6KA6/PRKCB/GRIN2B/GRIN2A/GRIN1/ITPR3/GRM1/GRIA2/CAMK2A/PPP3CC/GRIA1/CREBBP/ITPR2/PRKCA/ADCY1/GRIN2C/RAP1A/PPP1R12A/RPS6KA2/CAMK2D/BRAF/GNAQ/MAPK1/CALM3/CACNA1C/PPP3R2/PPP3CB/PRKACB
