# Supplementary material for: Integrating bulk RNA-seq, Mendelian randomization and single-cell RNA-seq to elucidate the roles of lactate metabolism related markers-SLC25A4 and keratinocyte in the pathogenesis of psoriasis
Source: Front Immunol. 2026 May 29;17:1842933. doi: 10.3389/fimmu.2026.1842933 (PMC13260234; doi:10.3389/fimmu.2026.1842933)
Supplement: Supplementary Figure 1 — Enrichment analysis and PPI network construction. (A) Results of GO enrichment analysis. The left part is a circular graph of GO enrichment analysis. The inner circle represents the significance of the pathway, with higher values indicating greater significance. The color of the bar graph is the z - score, where blue represents down - regulated pathways and green represents up - regulated pathways. The outer circle shows a scatter plot of the gene expression levels in each pathway. The right figure shows the ID of the GO Term and the corresponding description. (B) Results of KEGG enrichment analysis. In the figure, the depth of the color represents the magnitude of logFC. The darker the color, the larger the logFC. Green indicates up - regulated genes and red indicates down - regulated genes. Different colored squares represent different pathways. The more genes enriched in a pathway, the larger the colored square. (C) Construction of the PPI network. [file SupplementaryFile1.zip › Supplementary materials/Table S4_KEGG.xlsx]

## Sheet: Sheet1
ID	Description	BgRatio	pvalue	p.adjust	qvalue	geneID	Count
hsa01232	Nucleotide metabolism	85/8875	0.000523284446085173	0.024246743127409	0.0194117735934779	AMPD3/TK2/DTYMK	3
hsa04922	Glucagon signaling pathway	107/8875	0.00102451027298911	0.024246743127409	0.0194117735934779	PYGL/LDHA/ACACB	3
hsa00515	Mannose type O-glycan biosynthesis	23/8875	0.000853342016238633	0.024246743127409	0.0194117735934779	B4GAT1/LARGE1	2
hsa00640	Propanoate metabolism	32/8875	0.00165608654416031	0.0293955361588455	0.0235338614170149	LDHA/ACACB	2
hsa00620	Pyruvate metabolism	47/8875	0.00354892489798587	0.0503947335513993	0.0403456725244709	LDHA/ACACB	2
hsa00270	Cysteine and methionine metabolism	52/8875	0.00432885148449378	0.0512247425665097	0.0410101719583621	GOT2/LDHA	2
hsa00240	Pyrimidine metabolism	58/8875	0.00536009696121327	0.0543666977494489	0.0435255993842882	TK2/DTYMK	2
hsa04066	HIF-1 signaling pathway	109/8875	0.0180245488112209	0.142193662844076	0.113839255649816	HMOX1/LDHA	2
hsa04931	Insulin resistance	109/8875	0.0180245488112209	0.142193662844076	0.113839255649816	PYGL/ACACB	2
hsa04910	Insulin signaling pathway	138/8875	0.0280231236898953	0.195164151398462	0.156247059681497	PYGL/ACACB	2
hsa04217	Necroptosis	159/8875	0.0363730610243243	0.198652871748233	0.159040104883685	PYGL/SLC25A4	2
hsa00360	Phenylalanine metabolism	16/8875	0.0302366995124378	0.195164151398462	0.156247059681497	GOT2	1
hsa00061	Fatty acid biosynthesis	18/8875	0.0339551975348114	0.198652871748233	0.159040104883685	ACACB	1
hsa00220	Arginine biosynthesis	23/8875	0.0431928178232883	0.199285119090492	0.15954627770032	GOT2	1
hsa00900	Terpenoid backbone biosynthesis	23/8875	0.0431928178232883	0.199285119090492	0.15954627770032	HMGCS2	1
hsa00534	Glycosaminoglycan biosynthesis - heparan sulfate / heparin	24/8875	0.045030337264884	0.199285119090492	0.15954627770032	HS6ST2	1
hsa00592	alpha-Linolenic acid metabolism	26/8875	0.0486954166969212	0.199285119090492	0.15954627770032	PLA2G6	1
