# Supplementary material for: Integrating bulk RNA-seq, Mendelian randomization and single-cell RNA-seq to elucidate the roles of lactate metabolism related markers-SLC25A4 and keratinocyte in the pathogenesis of psoriasis
Source: Front Immunol. 2026 May 29;17:1842933. doi: 10.3389/fimmu.2026.1842933 (PMC13260234; doi:10.3389/fimmu.2026.1842933)
Supplement: Supplementary Figure 1 — Enrichment analysis and PPI network construction. (A) Results of GO enrichment analysis. The left part is a circular graph of GO enrichment analysis. The inner circle represents the significance of the pathway, with higher values indicating greater significance. The color of the bar graph is the z - score, where blue represents down - regulated pathways and green represents up - regulated pathways. The outer circle shows a scatter plot of the gene expression levels in each pathway. The right figure shows the ID of the GO Term and the corresponding description. (B) Results of KEGG enrichment analysis. In the figure, the depth of the color represents the magnitude of logFC. The darker the color, the larger the logFC. Green indicates up - regulated genes and red indicates down - regulated genes. Different colored squares represent different pathways. The more genes enriched in a pathway, the larger the colored square. (C) Construction of the PPI network. [file SupplementaryFile1.zip › Supplementary materials/Table S10_correlation_cor.xlsx]

## Sheet: 08_correlation_cor
	gene	cell	Correlation	Pvalue
39	SLC25A4	Resting mast cells	0.817831201548013	2.06904408459878e-42
4	GOT2	Activated dendritic cells	0.733835849722338	3.47469860810449e-30
5	PYGL	Activated dendritic cells	0.648859995832825	8.25834611020092e-22
36	SLC25A4	Resting dendritic cells	0.608714121661809	1.02789768433393e-18
40	GOT2	T follicular helper cells	0.598167391460764	5.67524201002399e-18
1	GOT2	Activated CD4 memory T cells	0.533840882049984	5.53809850233919e-14
25	GOT2	Neutrophils	0.520985614454909	2.77320238236718e-13
26	PYGL	Neutrophils	0.515383008261976	5.48013678504383e-13
41	PYGL	T follicular helper cells	0.50746138911457	1.40578288398586e-12
2	PYGL	Activated CD4 memory T cells	0.462007475726724	2.00738964470655e-10
16	GOT2	M2 Macrophages	0.404999403004491	3.91874639949663e-08
17	PYGL	M2 Macrophages	0.40088991448318	5.52575258691827e-08
20	PYGL	Monocytes	0.372545636803186	5.22795247463809e-07
19	GOT2	Monocytes	0.355802579304854	1.78979221247184e-06
14	PYGL	M1 Macrophages	0.316953073893271	2.40304376735929e-05
15	SLC25A4	M1 Macrophages	-0.304025	5.2863846902002e-05
18	SLC25A4	M2 Macrophages	-0.337224	6.47503773492586e-06
12	SLC25A4	M0 Macrophages	-0.3687	6.97884735469061e-07
27	SLC25A4	Neutrophils	-0.504667	1.94866631799616e-12
3	SLC25A4	Activated CD4 memory T cells	-0.540031	2.48758977685917e-14
42	SLC25A4	T follicular helper cells	-0.589686	2.14404134754403e-17
35	PYGL	Resting dendritic cells	-0.590816	1.80001244830821e-17
34	GOT2	Resting dendritic cells	-0.626025	5.39991083561447e-20
38	PYGL	Resting mast cells	-0.651186	5.2874744159097e-22
6	SLC25A4	Activated dendritic cells	-0.694949	5.44408857151362e-26
37	GOT2	Resting mast cells	-0.759864	1.97857649822528e-33
