# Supplementary material for: Integrating bulk RNA-seq, Mendelian randomization and single-cell RNA-seq to elucidate the roles of lactate metabolism related markers-SLC25A4 and keratinocyte in the pathogenesis of psoriasis
Source: Front Immunol. 2026 May 29;17:1842933. doi: 10.3389/fimmu.2026.1842933 (PMC13260234; doi:10.3389/fimmu.2026.1842933)
Supplement: Supplementary Figure 1 — Enrichment analysis and PPI network construction. (A) Results of GO enrichment analysis. The left part is a circular graph of GO enrichment analysis. The inner circle represents the significance of the pathway, with higher values indicating greater significance. The color of the bar graph is the z - score, where blue represents down - regulated pathways and green represents up - regulated pathways. The outer circle shows a scatter plot of the gene expression levels in each pathway. The right figure shows the ID of the GO Term and the corresponding description. (B) Results of KEGG enrichment analysis. In the figure, the depth of the color represents the magnitude of logFC. The darker the color, the larger the logFC. Green indicates up - regulated genes and red indicates down - regulated genes. Different colored squares represent different pathways. The more genes enriched in a pathway, the larger the colored square. (C) Construction of the PPI network. [file SupplementaryFile1.zip › Supplementary materials/Table S8_GSEA_result_PYGL.xlsx]

## Sheet: GSEA_result_PYGL
ID	Description	setSize	enrichmentScore	NES	pvalue	p.adjust	qvalue	rank	leading_edge	core_enrichment
KEGG_PROTEASOME	KEGG_PROTEASOME	44	0.774281180303177	3.14611419685512	1e-10	5.21243106650893e-09	3.06787114271041e-09	3805	tags=82%, list=18%, signal=67%	PSMD11/PSME2/PSME3/PSMA5/PSMA3/PSMA6/PSME4/PSMD6/PSMB2/PSMD1/PSMD12/IFNG/PSME1/PSMA4/PSMA2/PSMC4/PSMD14/PSMB8/POMP/PSMD2/PSMA7/PSMB5/PSMA1/PSMC6/PSMB3/PSMB6/PSMB10/PSMD13/SEM1/PSMC2/PSMC1/PSMD7/PSMC3/PSMB1/PSMB9/PSMA8
KEGG_CELL_CYCLE	KEGG_CELL_CYCLE	124	0.55372893732743	2.80645452266934	1e-10	5.21243106650893e-09	3.06787114271041e-09	3454	tags=51%, list=16%, signal=43%	CDK1/CCNB1/CDC6/MAD2L1/HDAC1/CCNE1/CCNA2/TFDP1/ORC6/CDC25A/YWHAQ/PTTG1/CDC25B/CHEK1/TTK/BUB1B/E2F3/BUB1/PCNA/CCNB2/CDC45/MCM6/DBF4/ORC1/CUL1/CCNE2/MCM4/CDC20/PLK1/CDC25C/YWHAG/CDC7/SKP2/ANAPC7/E2F2/ESPL1/RBL1/SFN/MYC/CHEK2/YWHAZ/RB1/CCND2/E2F4/YWHAE/BUB3/CDK2/ATR/PKMYT1/MCM3/CDK7/RBX1/PRKDC/CDKN1A/CDKN2B/MCM5/MCM7/MCM2/ANAPC1/ORC5/YWHAB/HDAC2/CDKN2A
KEGG_CYTOKINE_CYTOKINE_RECEPTOR_INTERACTION	KEGG_CYTOKINE_CYTOKINE_RECEPTOR_INTERACTION	259	0.369463332641758	2.07422652453188	1e-10	5.21243106650893e-09	3.06787114271041e-09	3690	tags=36%, list=17%, signal=30%	CXCL8/IFNGR1/CXCL1/CXCR2/IL20/IL19/OSMR/CXCL2/IL17A/TNFSF10/CCL20/CXCL6/CCL7/IL24/CCL2/CXCL5/IL4R/CXCL13/IL12RB2/CXCR6/TNFRSF9/TNFRSF21/TNFRSF10A/CXCL10/IL26/IL22/IL12B/IL2RA/IL7R/CCL4/IL21/CCL3/CSF2RA/CXCR4/IL23A/CXCL9/OSM/IL1B/CCR7/CXCL11/IL18RAP/IL6/IFNG/CCL4L2/IL13RA1/CCL3L3/IL21R/CCL22/IFNE/IFNGR2/TNFRSF10B/CXCL3/CXCL16/CCR5/CCL8/FASLG/IL12RB1/CCL18/CRLF2/CXCR1/IL2RG/TNFSF15/CSF3/IL10/RELT/C…
KEGG_AMINOACYL_TRNA_BIOSYNTHESIS	KEGG_AMINOACYL_TRNA_BIOSYNTHESIS	41	0.690483615267088	2.7504090821849	1.1209529175288e-10	5.21243106650893e-09	3.06787114271041e-09	4225	tags=61%, list=20%, signal=49%	YARS1/GARS1/TARS1/RARS1/IARS1/WARS1/MARS1/NARS1/DARS2/FARSB/EPRS1/KARS1/HARS1/YARS2/MARS2/VARS1/DARS1/LARS1/SARS1/MTFMT/CARS1/SARS2/AARS2/FARSA/LARS2
KEGG_DNA_REPLICATION	KEGG_DNA_REPLICATION	36	0.677900789783843	2.61630817447821	8.42930289459473e-09	3.13570067678924e-07	1.84557368639548e-07	3766	tags=64%, list=18%, signal=53%	PCNA/POLE2/DNA2/MCM6/MCM4/RFC5/POLE3/RFC4/POLD3/POLA2/SSBP1/RPA3/MCM3/RFC3/POLE4/FEN1/RNASEH2A/MCM5/MCM7/MCM2/PRIM1/POLD2/POLA1
KEGG_PYRIMIDINE_METABOLISM	KEGG_PYRIMIDINE_METABOLISM	98	0.467428382332205	2.24439737781852	1.95357017549408e-08	6.05606754403166e-07	3.56440874125236e-07	4169	tags=45%, list=20%, signal=36%	CTPS1/POLR3G/RRM2/PNP/NT5C3A/CMPK2/NME1/POLE2/TYMS/UPP1/UCK2/TXNRD1/NT5C2/PNPT1/TYMP/POLR3B/UMPS/RRM1/POLR2H/DTYMK/TK1/POLE3/POLR1B/POLD3/POLA2/POLR1A/POLE4/ITPA/NME7/NME1-NME2/POLR1C/POLR3D/POLR1H/PRIM1/POLR2D/POLR3F/POLD2/ENTPD5/POLA1/DCTD/POLR3K/ENTPD4/NME2/POLR3A
KEGG_JAK_STAT_SIGNALING_PATHWAY	KEGG_JAK_STAT_SIGNALING_PATHWAY	151	0.388844574979882	2.02953874494786	1.15127258991091e-07	3.05909573890613e-06	1.80048645640202e-06	1997	tags=26%, list=9%, signal=24%	IFNGR1/IL20/IL19/OSMR/STAT1/IL24/IL4R/IL12RB2/IL26/IL22/IL12B/IL2RA/IL7R/IL21/STAT3/SOCS3/CSF2RA/IL23A/OSM/IRF9/IL6/STAT2/IFNG/STAM/IL13RA1/IL21R/IFNE/IFNGR2/JAK3/IL12RB1/MYC/PIM1/CRLF2/IL2RG/CCND2/CSF3/IL10/CSF2RB/TSLP
KEGG_TOLL_LIKE_RECEPTOR_SIGNALING_PATHWAY	KEGG_TOLL_LIKE_RECEPTOR_SIGNALING_PATHWAY	98	0.446033323504437	2.14166717198093	1.76138404259675e-07	4.09521789903744e-06	2.41031500565871e-06	5422	tags=53%, list=25%, signal=40%	CXCL8/MYD88/STAT1/CD80/NFKB1/CXCL10/IL12B/CCL4/CCL3/CXCL9/IL1B/CXCL11/IL6/IRF7/IKBKE/CASP8/LBP/MAP2K4/TLR2/MAPK14/CHUK/TRAF3/TBK1/CD86/IRAK1/TLR8/SPP1/MAP2K3/TNF/PIK3R5/LY96/MAPK13/IFNAR2/MAP3K8/PIK3R2/CCL5/RAC1/TOLLIP/PIK3CG/IKBKB/MAPK8/TLR7/IFNA1/FADD/TLR3/TLR9/IFNA13/MAPK3/NFKBIA/IRAK4/MAP2K1/PIK3CD
KEGG_CYTOSOLIC_DNA_SENSING_PATHWAY	KEGG_CYTOSOLIC_DNA_SENSING_PATHWAY	50	0.566767214846943	2.37189216780676	2.02552621564161e-07	4.18608751232599e-06	2.46379796990324e-06	5270	tags=62%, list=25%, signal=47%	POLR3G/AIM2/NFKB1/CXCL10/CCL4/CASP1/IL1B/ZBP1/IL6/IRF7/POLR3B/ADAR/CCL4L2/IKBKE/RIPK3/PYCARD/CHUK/TBK1/POLR1C/POLR3D/POLR3F/IL33/CCL5/POLR3K/IKBKB/POLR3A/IFNA1/POLR1D/NFKBIB/IFNA13/NFKBIA
KEGG_NOD_LIKE_RECEPTOR_SIGNALING_PATHWAY	KEGG_NOD_LIKE_RECEPTOR_SIGNALING_PATHWAY	62	0.521835729260935	2.29675593566696	5.51843344228275e-07	8.61726553116443e-06	5.07184841675779e-06	5270	tags=58%, list=25%, signal=44%	CXCL8/CARD6/CXCL1/MEFV/CXCL2/CASP5/CCL7/CCL2/NFKB1/NOD2/CASP1/IL1B/IL6/BIRC3/CCL8/CASP8/MAPK14/PYCARD/CHUK/HSP90B1/NLRC4/CCL11/TNF/MAPK13/CCL5/IKBKB/TAB3/PSTPIP1/HSP90AA1/MAPK8/PYDC1/CARD18/BIRC2/NFKBIB/MAPK3/NFKBIA
KEGG_FOCAL_ADHESION	KEGG_FOCAL_ADHESION	198	-0.383472	-1.85288	5.52257972947449e-07	8.61726553116443e-06	5.07184841675779e-06	7055	tags=51%, list=33%, signal=34%	ACTN1/VWF/GSK3B/PRKCG/ZYX/RAP1A/LAMA1/ACTN3/PPP1R12A/PIK3CB/MYL2/THBS4/ACTN2/VAV3/COL1A2/COL2A1/THBS2/COL5A3/KDR/ITGB1/PDPK1/MAPK1/LAMB3/SHC4/IBSP/ERBB2/VEGFC/COL11A1/MAPK9/SHC3/PXN/LAMA2/AKT3/CTNNB1/CAV2/JUN/COL6A1/PAK5/PDGFD/VCL/LAMA4/FLT4/ITGA5/BAD/RAPGEF1/IGF1R/AKT1/CAV3/PDGFRB/MAPK10/COL6A2/ARHGAP35/LAMC1/RELN/ITGA7/FLNB/PRKCA/PTK2/PAK3/PDGFRA/PARVA/PIK3R1/PDGFA/ITGB3/EGFR/ITGA8/LAMA5/PIP5K1…
KEGG_ANTIGEN_PROCESSING_AND_PRESENTATION	KEGG_ANTIGEN_PROCESSING_AND_PRESENTATION	77	0.467747259623382	2.16719611021514	5.71670051206536e-07	8.61726553116443e-06	5.07184841675779e-06	5137	tags=44%, list=24%, signal=34%	PSME2/PSME3/CTSL/HSPA4/CTSB/HSPA5/PSME1/HSPA8/TAP2/KLRC1/TAP1/IFI30/CALR/RFX5/KLRD1/B2M/CTSS/CANX/KIR2DL4/CD8A/LTA/HLA-B/TAPBP/HSPA6/PDIA3/KLRC2/HSP90AA1/CIITA/IFNA1/HLA-DOB/LGMN/HLA-DRA/IFNA13/HLA-DPA1
KEGG_NATURAL_KILLER_CELL_MEDIATED_CYTOTOXICITY	KEGG_NATURAL_KILLER_CELL_MEDIATED_CYTOTOXICITY	128	0.398462261592538	2.03575666421441	6.02281999489987e-07	8.61726553116443e-06	5.07184841675779e-06	4166	tags=38%, list=20%, signal=31%	IFNGR1/TNFSF10/ULBP2/FCGR3A/TNFRSF10A/GZMB/SHC1/SYK/RAET1L/RAET1G/IFNG/SH2D1A/RAET1E/IFNGR2/TNFRSF10B/KLRC1/FASLG/LCK/BID/FCGR3B/RAC2/CD247/KLRD1/LCP2/CD48/ULBP3/ITGAL/ULBP1/PRF1/CD244/KIR2DL4/KLRK1/TNF/PIK3R5/CSF2/HLA-B/IFNAR2/ZAP70/PIK3R2/CASP3/SH2D1B/RAC1/MICB/FCER1G/PIK3CG/LAT/FAS/KLRC2/NCR1
KEGG_RIBOSOME	KEGG_RIBOSOME	87	-0.484569	-2.06687	9.65669208200403e-07	1.28296051946625e-05	7.55109756788285e-06	7438	tags=70%, list=35%, signal=46%	RPS27/RPS21/RPS13/RPS23/RPS16/RPL36/RPS27L/RPS4Y1/RPS25/RPL18A/RPL7/RPL26/RPS19/RPLP2/RPL36A/RPS2/RPS15A/RPL41/RPL35A/RPL38/RPS3A/RPL35/RPL27/RPL29/RPL17/RPL34/RPL23A/RPL32/RPS3/RPL23/RPS10/RPL19/RPS9/RPS17/RPS4X/RPL31/RPL11/RPL7A/RPL12/RPL13A/RPL8/RPLP1/RPL10/RPL9/RPL10A/RPS5/RPL5/RPL37/RPS15/RPS18/RPS11/RPL30/RPL18/RPS6/RPS20/RPL37A/RPL15/RPL13/RPL4/RPS8/RPL3
KEGG_OXIDATIVE_PHOSPHORYLATION	KEGG_OXIDATIVE_PHOSPHORYLATION	128	0.390864925530883	1.9969416269861	1.48929386508564e-06	1.8467243927062e-05	1.08692324188707e-05	3848	tags=39%, list=18%, signal=32%	ATP6V1B2/ATP6V1G1/COX10/ATP6V1C2/ATP6V1D/ATP12A/COX5A/ATP5PB/COX7B/ATP5F1B/UQCRH/UQCRFS1/UQCRHL/ATP5MC3/NDUFB3/NDUFA9/SDHB/ATP5F1C/UQCRQ/NDUFAB1/ATP6V0D1/PPA1/COX6B1/ATP5PF/ATP5PD/NDUFV2/NDUFB4/UQCRC2/ATP5MF/NDUFB9/NDUFB1/ATP6V0D2/ATP5ME/NDUFC1/ATP6V1F/ATP5MG/COX7A2/ATP6V1A/NDUFA8/SDHD/ATP5MC1/ATP5F1A/ATP6V1C1/SDHC/UQCR10/PPA2/NDUFB2/ATP6V1H/NDUFA6/NDUFB6
KEGG_GRAFT_VERSUS_HOST_DISEASE	KEGG_GRAFT_VERSUS_HOST_DISEASE	37	0.599544554417467	2.32823019394373	1.79977585397568e-06	2.09223943024673e-05	1.23142558429915e-05	3165	tags=35%, list=15%, signal=30%	CD80/GZMB/CD28/IL1B/IL6/IFNG/KLRC1/FASLG/KLRD1/CD86/PRF1/TNF/HLA-B
KEGG_SPLICEOSOME	KEGG_SPLICEOSOME	126	0.390995672145525	1.99009070954403	2.20367246222551e-06	2.4110769292585e-05	1.41908319548888e-05	5636	tags=52%, list=26%, signal=39%	PPIL1/EIF4A3/SNRPG/SNRPD1/SNRPA1/SRSF1/SRSF2/HSPA8/EFTUD2/SNRPF/TRA2B/HNRNPC/SNRNP40/THOC3/PLRG1/NCBP1/PRPF4/SNRPC/SRSF7/SRSF9/SRSF3/AQR/TCERG1/SF3B3/HNRNPM/SNRPD3/ALYREF/SF3B6/PRPF40A/DHX15/PPIH/MAGOHB/SMNDC1/MAGOH/HSPA6/LSM5/BUD31/THOC1/PHF5A/RBM8A/HNRNPK/RBM25/U2AF2/U2AF1/SNRPA/DDX5/HNRNPU/LSM2/SNRPB2/TRA2A/HNRNPA3/SRSF6/PRPF38B/ACIN1/LSM6/SF3A3/NCBP2/LSM7/SRSF10/TXNL4A/RBM17/DDX46/CWC15/SNRPB…
KEGG_APOPTOSIS	KEGG_APOPTOSIS	87	0.427049939955128	2.02597665822502	3.0973857288188e-06	3.20063191977942e-05	1.88379015086055e-05	4265	tags=41%, list=20%, signal=33%	CASP7/CYCS/MYD88/CASP10/TNFSF10/IRAK2/NFKB1/TNFRSF10A/IL1B/BIRC3/IRAK3/TNFRSF10B/FASLG/CASP8/BID/CSF2RB/AIFM1/PRKAR2A/CHUK/IL1RAP/IRAK1/CAPN1/TNF/DFFA/PIK3R5/TNFRSF1A/NTRK1/PIK3R2/CASP3/BAX/CFLAR/PIK3CG/IKBKB/FAS/EXOG/PRKX
KEGG_CHEMOKINE_SIGNALING_PATHWAY	KEGG_CHEMOKINE_SIGNALING_PATHWAY	187	0.33249956705317	1.77322747330878	3.98287739721743e-06	3.86265523529292e-05	2.27343601850857e-05	4968	tags=40%, list=23%, signal=31%	CXCL8/CXCL1/CXCR2/LYN/CXCL2/STAT1/CCL20/CXCL6/CCL7/CCL2/CXCL5/CXCL13/NFKB1/CXCR6/CXCL10/SHC1/CCL4/STAT3/CCL3/CXCR4/CXCL9/CCR7/CXCL11/STAT2/CCL4L2/CCL3L3/CCL22/JAK3/CXCL3/CXCL16/CCR5/CCL8/GNAI3/CCL18/GNG5/CXCR1/WASL/RAC2/ITK/GNB5/CCR4/CCR1/CHUK/PPBP/CXCR3/HCK/TIAM1/PLCB3/CCL11/GNGT2/PIK3R5/XCL2/CDC42/CCL19/CSK/PIK3R2/CCL5/RAC1/CCL17/PIK3CG/IKBKB/FGR/PRKX/GNG13/DOCK2/GRK6/CCR2/XCL1/VAV1/GRK2/HRAS/W…
KEGG_BASAL_CELL_CARCINOMA	KEGG_BASAL_CELL_CARCINOMA	55	-0.535131	-2.10086	4.15339272612142e-06	3.86265523529292e-05	2.27343601850857e-05	2631	tags=45%, list=12%, signal=40%	WNT10B/WNT9A/PTCH2/WNT11/WNT5B/FZD1/GLI1/WNT3A/GLI3/FZD10/TCF7L2/WNT2B/WNT6/SMO/FZD7/APC2/WNT2/DVL2/PTCH1/AXIN2/TCF7L1/BMP4/GLI2/FZD8/WNT7B
KEGG_P53_SIGNALING_PATHWAY	KEGG_P53_SIGNALING_PATHWAY	68	0.473653016821965	2.13209114962452	6.50092381788327e-06	5.75796109583947e-05	3.38895276721735e-05	4299	tags=49%, list=20%, signal=39%	CDK1/CCNB1/RRM2/CCNE1/CYCS/CHEK1/CCNB2/GTSE1/CCNE2/TNFRSF10B/SFN/TP53I3/CASP8/CHEK2/BID/CCND2/SESN2/IGFBP3/CDK2/ATR/PMAIP1/CDKN1A/CD82/CDKN2A/CASP3/BAX/MDM2/STEAP3/PPM1D/FAS/TP53AIP1/TP73/SERPINE1
KEGG_RIG_I_LIKE_RECEPTOR_SIGNALING_PATHWAY	KEGG_RIG_I_LIKE_RECEPTOR_SIGNALING_PATHWAY	66	0.458194876340097	2.04876792938088	1.35297090359732e-05	0.00011438754003141	6.73248679302015e-05	3478	tags=36%, list=16%, signal=31%	CXCL8/CASP10/IFIH1/TRIM25/NFKB1/CXCL10/IL12B/IRF7/IFNE/ISG15/IKBKE/CASP8/NLRX1/MAPK14/DHX58/CYLD/CHUK/TRAF3/AZI2/TBK1/TNF/DDX3X/MAPK13/TANK
KEGG_DILATED_CARDIOMYOPATHY	KEGG_DILATED_CARDIOMYOPATHY	90	-0.440136	-1.88877	3.14421250418352e-05	0.000254271098164406	0.000149655881205989	4793	tags=46%, list=23%, signal=35%	CACNA1F/MYH7/SGCD/LAMA2/ADCY1/TNNI3/ADCY8/CACNA1D/ITGA5/CACNG8/PLN/ACTC1/MYL3/ADCY6/ITGA7/CACNB1/CACNA2D1/SGCB/ITGB3/ITGA8/CACNB2/ADCY9/ITGA11/ADRB1/DMD/TPM1/TPM2/CACNG4/SLC8A1/DES/TNNT2/ADCY5/DAG1/ITGA9/GNAS/SGCG/ITGB5/TNNC1/SGCA/ADCY2/CACNA2D2
KEGG_FOLATE_BIOSYNTHESIS	KEGG_FOLATE_BIOSYNTHESIS	11	0.787060154725053	2.21447307569954	4.4924665392298e-05	0.000348166156790309	0.000204919526350833	1696	tags=45%, list=8%, signal=42%	GCH1/GGH/PTS/DHFR/ALPL
KEGG_CALCIUM_SIGNALING_PATHWAY	KEGG_CALCIUM_SIGNALING_PATHWAY	177	-0.362004	-1.7179	6.27166995393872e-05	0.000466612244573041	0.000274633126404054	5841	tags=47%, list=27%, signal=35%	NTSR1/PTGFR/AVPR1A/CALM3/CACNA1A/GNAL/GRIN2D/CACNA1S/ERBB2/CHRM5/CYSLTR1/CACNA1B/ITPR2/CACNA1F/P2RX2/ITPR1/CHRM3/ADCY1/PDE1C/CCKAR/LHCGR/P2RX6/PLCB1/TRPC1/PPP3CC/ADCY8/NOS1/CACNA1D/PLCE1/PHKG1/PLCZ1/GRIN2C/PHKA2/SLC8A3/PDGFRB/PLN/ATP2B3/GRIN1/CHRM2/PLCB4/ATP2A3/PRKCA/GRM1/ITPKA/CAMK2A/PDGFRA/EGFR/ERBB4/ATP2B4/TBXA2R/P2RX7/ADCY9/AGTR1/ADRB1/BST1/TACR1/ERBB3/GRIN2A/CACNA1G/PTK2B/CAMK2G/PRKCB/MYLK/S…
KEGG_MELANOGENESIS	KEGG_MELANOGENESIS	101	-0.420366	-1.8362	7.17477141290259e-05	0.000513272108769185	0.000302095638438004	4455	tags=42%, list=21%, signal=33%	CTNNB1/FZD4/ADCY1/WNT4/PLCB1/ADCY8/GNAO1/CREB3L4/GNAI2/ADCY6/PLCB4/PRKCA/CREB3/WNT10B/WNT9A/CAMK2A/WNT11/WNT5B/CREB3L1/FZD1/KIT/ADCY9/MITF/ASIP/WNT3A/FZD10/TCF7L2/CREBBP/CAMK2G/PRKCB/WNT2B/WNT6/ADCY5/FZD7/WNT2/DVL2/GNAS/CAMK2B/TCF7L1/ADCY2/FZD8/WNT7B
KEGG_ALLOGRAFT_REJECTION	KEGG_ALLOGRAFT_REJECTION	35	0.539261732150692	2.08149107109877	7.63432358829345e-05	0.000525920069415771	0.000309539825802152	5137	tags=46%, list=24%, signal=35%	CD80/IL12B/GZMB/CD28/IFNG/FASLG/IL10/CD86/PRF1/TNF/HLA-B/CD40LG/FAS/HLA-DOB/HLA-DRA/HLA-DPA1
KEGG_EPITHELIAL_CELL_SIGNALING_IN_HELICOBACTER_PYLORI_INFECTION	KEGG_EPITHELIAL_CELL_SIGNALING_IN_HELICOBACTER_PYLORI_INFECTION	68	0.427045122781721	1.9222914125668	0.000124755131261338	0.000769050676319043	0.000452638768178724	3767	tags=44%, list=18%, signal=36%	CXCL8/CXCL1/ATP6V1B2/CXCR2/LYN/NFKB1/ATP6V1G1/ADAM17/ATP6V1C2/ATP6V1D/HBEGF/ADAM10/CXCR1/TJP1/MAP2K4/MAPK14/ATP6V0D1/CHUK/ATP6V0D2/ATP6V1F/ATP6V1A/ATP6V1C1/MAPK13/CDC42/CSK/ATP6V1H/F11R/CCL5/CASP3/RAC1
KEGG_PRIMARY_IMMUNODEFICIENCY	KEGG_PRIMARY_IMMUNODEFICIENCY	35	0.525509631157564	2.02840947134964	0.000126743326880133	0.000769050676319043	0.000452638768178724	3812	tags=46%, list=18%, signal=38%	BLNK/IL7R/ICOS/TAP2/JAK3/TAP1/LCK/CD3D/IL2RG/PTPRC/RFX5/CD3E/CD8A/ZAP70/DCLRE1C/CD40LG
KEGG_TYPE_I_DIABETES_MELLITUS	KEGG_TYPE_I_DIABETES_MELLITUS	41	0.487854660981863	1.94327549659774	0.000128175112719841	0.000769050676319043	0.000452638768178724	3165	tags=32%, list=15%, signal=27%	CD80/IL12B/GZMB/CD28/IL1B/IFNG/FASLG/HSPD1/CD86/PRF1/LTA/TNF/HLA-B
KEGG_PORPHYRIN_AND_CHLOROPHYLL_METABOLISM	KEGG_PORPHYRIN_AND_CHLOROPHYLL_METABOLISM	41	0.487688131009568	1.94261215638498	0.000128175112719841	0.000769050676319043	0.000452638768178724	2616	tags=41%, list=12%, signal=36%	UGT1A7/COX10/UGT1A10/UGT1A8/UGT1A9/UGT1A3/UGT1A5/UGT1A4/UGT1A1/HMOX2/HMOX1/HCCS/ALAS1/HMBS/EPRS1/UGT1A6/CPOX
KEGG_LEISHMANIA_INFECTION	KEGG_LEISHMANIA_INFECTION	69	0.414408874790388	1.86464594525303	0.000142200192376297	0.000826538618187229	0.000486474342339965	3293	tags=32%, list=15%, signal=27%	IFNGR1/MYD88/STAT1/FCGR3A/NFKB1/IL12B/FCGR1A/IL1B/NOS2/IFNG/IFNGR2/NCF2/FCGR3B/IL10/ITGA4/TLR2/MAPK14/PTGS2/IRAK1/FCGR2A/TNF/MAPK13
KEGG_OOCYTE_MEIOSIS	KEGG_OOCYTE_MEIOSIS	111	0.346597907197238	1.70218323350122	0.000149233993899302	0.000841137056523336	0.000495066518836598	3097	tags=31%, list=15%, signal=26%	CDK1/CCNB1/MAD2L1/CCNE1/YWHAQ/AURKA/PTTG1/BUB1/SGO1/CCNB2/FBXW11/CALM1/CUL1/CCNE2/CDC20/FBXO5/PLK1/PPP2CA/CDC25C/YWHAG/ANAPC7/ESPL1/PPP2R1B/YWHAZ/CALML3/YWHAE/REC8/CDK2/PKMYT1/RPS6KA1/RBX1/PPP2R5B/PPP1CA/ANAPC1
KEGG_HOMOLOGOUS_RECOMBINATION	KEGG_HOMOLOGOUS_RECOMBINATION	28	0.571236060257202	2.06063128434797	0.00015570172578583	0.000851780029298954	0.000501330634109175	4510	tags=50%, list=21%, signal=39%	RAD54L/EME1/BLM/RAD51/BRCA2/XRCC2/POLD3/SSBP1/RPA3/SEM1/RAD50/POLD2/RAD54B/NBN
KEGG_PARKINSONS_DISEASE	KEGG_PARKINSONS_DISEASE	125	0.339475950596575	1.72560444713936	0.000178495178832568	0.000929077988362026	0.000546825754327395	5301	tags=46%, list=25%, signal=35%	CYCS/VDAC1/UBE2L6/COX5A/SLC25A5/UBE2G1/ATP5PB/COX7B/ATP5F1B/UBE2L3/UQCRH/UQCRFS1/UQCRHL/ATP5MC3/NDUFB3/NDUFA9/SDHB/ATP5F1C/UQCRQ/NDUFAB1/VDAC2/COX6B1/ATP5PF/ATP5PD/VDAC3/NDUFV2/NDUFB4/UQCRC2/NDUFB9/NDUFB1/NDUFC1/COX7A2/NDUFA8/SDHD/ATP5MC1/ATP5F1A/SDHC/UQCR10/UBA7/NDUFB2/CASP3/NDUFA6/NDUFB6/COX7C/UBE2J2/GPR37/PARK7/ATP5PO/COX6C/NDUFA4/COX5B/NDUFA1/APAF1/UBA1/UBE2J1/NDUFS1/NDUFA7/NDUFS2
KEGG_T_CELL_RECEPTOR_SIGNALING_PATHWAY	KEGG_T_CELL_RECEPTOR_SIGNALING_PATHWAY	108	0.358766379103662	1.74577524113579	0.000179821546134586	0.000929077988362026	0.000546825754327395	4154	tags=37%, list=20%, signal=30%	RASGRP1/PRKCQ/NFKB1/CTLA4/ICOS/CD28/IFNG/BCL10/LCK/CD3D/MALT1/PDCD1/CD247/PTPRC/IL10/ITK/CD3G/MAPK14/CD3E/LCP2/CHUK/NFKBIE/PAK6/CARD11/CD8A/CBL/TNF/PIK3R5/CSF2/MAPK13/ZAP70/MAP3K8/CDC42/CBLC/PIK3R2/CD40LG/PIK3CG/IKBKB/GRAP2/LAT
KEGG_MISMATCH_REPAIR	KEGG_MISMATCH_REPAIR	23	0.605389174306075	2.09052546411162	0.00033697625942985	0.00166984649835265	0.000982818538928556	3934	tags=48%, list=18%, signal=39%	EXO1/PCNA/RFC5/RFC4/POLD3/SSBP1/RPA3/RFC3/POLD2/MLH1/MSH3
KEGG_UBIQUITIN_MEDIATED_PROTEOLYSIS	KEGG_UBIQUITIN_MEDIATED_PROTEOLYSIS	134	0.324792145641506	1.66166908177692	0.000341151435147316	0.00166984649835265	0.000982818538928556	4084	tags=34%, list=19%, signal=27%	UBE2F/UBE2N/UBA6/UBE2C/FBXW11/MID1/SOCS3/UBE3C/UBE2L6/CUL1/CDC20/NEDD4/UBE2G1/BIRC3/BRCA1/SKP2/ANAPC7/TRIP12/UBE2L3/UBE2D1/UBE2A/ELOC/UBE2E1/UBE2NL/UBE2S/UBE2D3/FANCL/PML/UBE2K/RBX1/HERC4/SOCS1/ANAPC1/CBL/UBE2H/UBE2E2/UBE2D2/FBXO4/BTRC/UBA7/CBLC/ANAPC5/MDM2/SAE1/ERCC8
KEGG_AXON_GUIDANCE	KEGG_AXON_GUIDANCE	129	-0.372488	-1.68542	0.00038489729728096	0.00183566403318612	0.00108041346605182	6216	tags=49%, list=29%, signal=35%	EPHA7/EPHA3/NTN3/ABL1/SEMA5A/DPYSL5/ITGB1/MAPK1/CXCL12/ROBO2/ROBO3/ARHGEF12/EFNA1/UNC5C/FES/SLIT1/SEMA6A/NRP1/SEMA5B/PPP3CC/PAK5/EPHB3/SRGAP3/SRGAP1/GNAI2/SEMA4C/CFL2/NFATC4/SLIT3/NTN4/NFATC2/PTK2/PAK3/EPHA6/LRRC4C/SEMA3D/SEMA3E/NGEF/EFNA4/DPYSL2/DCC/RAC3/FYN/SLIT2/PLXNA3/SEMA3G/L1CAM/NFATC1/EFNA5/EFNB3/SEMA6C/ABLIM3/PLXNA2/SEMA4G/EPHB1/ABLIM2/EFNA3/SEMA3B/SRGAP2/CHP2/EPHB6/EFNB2/NTN1
KEGG_DRUG_METABOLISM_OTHER_ENZYMES	KEGG_DRUG_METABOLISM_OTHER_ENZYMES	51	0.435879669880802	1.84112371979266	0.00047465416674412	0.00220714187536016	0.00129905350898391	2733	tags=37%, list=13%, signal=33%	XDH/UGT1A7/UGT1A10/UPP1/UGT1A8/UCK2/UGT1A9/UGT1A3/UGT1A5/UGT1A4/UGT1A1/TYMP/UMPS/NAT1/TK1/HPRT1/ITPA/UGT1A6/TPMT
KEGG_HYPERTROPHIC_CARDIOMYOPATHY_HCM	KEGG_HYPERTROPHIC_CARDIOMYOPATHY_HCM	83	-0.404701	-1.71334	0.000713074851003449	0.00318063574847404	0.00187202104041483	5530	tags=48%, list=26%, signal=36%	ITGB1/PRKAG3/CACNA1S/TGFB2/CACNA1F/MYH7/SGCD/LAMA2/TNNI3/ACE/CACNA1D/ITGA5/CACNG8/PRKAA2/ACTC1/MYL3/PRKAB2/ITGA7/CACNB1/CACNA2D1/PRKAG2/SGCB/ITGB3/ITGA8/CACNB2/ITGA11/DMD/TPM1/TPM2/CACNG4/SLC8A1/DES/TNNT2/DAG1/ITGA9/SGCG/ITGB5/TNNC1/SGCA/CACNA2D2
KEGG_WNT_SIGNALING_PATHWAY	KEGG_WNT_SIGNALING_PATHWAY	150	-0.350571	-1.62985	0.000718208072236073	0.00318063574847404	0.00187202104041483	4455	tags=37%, list=21%, signal=29%	CTNNB1/FZD4/WNT4/MMP7/JUN/LRP6/PLCB1/PPP3CC/CTBP1/DKK1/SMAD3/MAPK10/CXXC4/NFATC4/NKD2/PLCB4/NFATC2/PRKCA/CSNK2A2/WNT10B/WNT9A/CAMK2A/WNT11/WNT5B/SMAD4/FZD1/PPP2R5D/LRP5/RAC3/DKK2/WNT3A/FZD10/NFATC1/TCF7L2/CREBBP/CAMK2G/PRKCB/WNT2B/WNT6/NKD1/SFRP5/FZD7/APC2/WNT2/DVL2/DAAM2/CTNNBIP1/AXIN2/CAMK2B/TCF7L1/WIF1/CHP2/CCND1/FZD8/WNT7B
KEGG_PURINE_METABOLISM	KEGG_PURINE_METABOLISM	159	0.294729028137809	1.5439499097333	0.000836835248857899	0.00361979898343184	0.00213049855278388	4028	tags=32%, list=19%, signal=26%	POLR3G/GART/RRM2/AK2/PNP/XDH/NT5C3A/GDA/NME1/POLE2/ATIC/AMPD3/NUDT5/NT5C2/PNPT1/PDE10A/POLR3B/PDE8A/RRM1/POLR2H/PKM/POLE3/POLR1B/POLD3/POLA2/HPRT1/PAPSS2/POLR1A/POLE4/ITPA/PAICS/PPAT/ADK/NME7/NME1-NME2/POLR1C/POLR3D/POLR1H/PDE7A/ADSL/PRIM1/POLR2D/PDE3B/IMPDH1/POLR3F/POLD2/ENTPD5/POLA1/POLR3K/ENTPD4/NME2
KEGG_BASE_EXCISION_REPAIR	KEGG_BASE_EXCISION_REPAIR	33	0.480984147162785	1.82637707488112	0.00103561241741507	0.00437781612816371	0.00257664333519539	2794	tags=36%, list=13%, signal=32%	PCNA/POLE2/POLB/TDG/NEIL3/POLE3/APEX2/POLD3/POLE4/MBD4/FEN1/PARP4
KEGG_ASCORBATE_AND_ALDARATE_METABOLISM	KEGG_ASCORBATE_AND_ALDARATE_METABOLISM	25	0.549738546829429	1.94072680722535	0.00113472386063298	0.004690191957283	0.00276049781300188	2501	tags=48%, list=12%, signal=42%	ALDH7A1/UGT1A7/UGT1A10/UGT1A8/UGT1A9/UGT1A3/UGT1A5/UGT1A4/UGT1A1/ALDH2/MIOX/UGT1A6
KEGG_ARRHYTHMOGENIC_RIGHT_VENTRICULAR_CARDIOMYOPATHY_ARVC	KEGG_ARRHYTHMOGENIC_RIGHT_VENTRICULAR_CARDIOMYOPATHY_ARVC	74	-0.414512	-1.72875	0.00132411817048184	0.00535404303716571	0.00315121944462498	4843	tags=47%, list=23%, signal=37%	CTNNA2/DSP/CACNA1F/SGCD/LAMA2/CTNNB1/CTNNA1/CACNA1D/ITGA5/CACNG8/CTNNA3/ITGA7/CACNB1/CACNA2D1/SGCB/ITGB3/ITGA8/PKP2/DSG2/CACNB2/ACTN4/ITGA11/DMD/CDH2/TCF7L2/CACNG4/SLC8A1/DES/DAG1/ITGA9/SGCG/TCF7L1/ITGB5/SGCA/CACNA2D2
KEGG_ECM_RECEPTOR_INTERACTION	KEGG_ECM_RECEPTOR_INTERACTION	84	-0.389852	-1.65611	0.00164426939846276	0.00650710868327817	0.0038298772103052	6010	tags=50%, list=28%, signal=36%	COL1A2/COL2A1/THBS2/COL5A3/ITGB1/LAMB3/IBSP/GP6/COL11A1/SV2A/LAMA2/SDC1/GP1BA/SV2C/SV2B/COL6A1/LAMA4/SDC3/ITGA5/HSPG2/COL6A2/LAMC1/RELN/ITGA7/ITGB3/ITGA8/LAMA5/THBS3/ITGA11/SDC2/FN1/LAMC2/TNXB/TNN/DAG1/LAMB4/ITGA9/LAMB2/SDC4/ITGB5/CHAD/LAMC3
KEGG_VASCULAR_SMOOTH_MUSCLE_CONTRACTION	KEGG_VASCULAR_SMOOTH_MUSCLE_CONTRACTION	115	-0.349655	-1.56345	0.00186615292615628	0.00723134258885557	0.00425613825263712	5962	tags=45%, list=28%, signal=33%	ADCY4/PRKCE/AVPR1A/CALM3/MAPK1/PLA2G10/ARHGEF11/CACNA1S/PTGIR/RAMP1/ARHGEF12/CALD1/PLA2G5/PLA2G12A/ITPR2/CACNA1F/ITPR1/ADCY1/PLCB1/ADCY8/CACNA1D/PRKG1/PPP1R12B/RAMP3/ADCY6/PLCB4/PRKCA/NPR2/ACTA2/IRAG1/ADCY9/GNA12/AGTR1/PLA2G6/ACTG2/PPP1R14A/KCNMA1/NPR1/PRKCB/MYLK/KCNMB1/RAMP2/ADRA1A/MYH11/MYL9/ADCY5/ITPR3/GNA11/ADRA1B/KCNMB4/GNAS/ADCY2
KEGG_GAP_JUNCTION	KEGG_GAP_JUNCTION	89	-0.38079	-1.63208	0.00196568451542988	0.00746157795652976	0.00439164746734066	5602	tags=44%, list=26%, signal=32%	GJD2/MAPK1/TUBA3D/DRD2/ITPR2/TUBB/ITPR1/ADCY1/PLCB1/ADCY8/PDGFD/PRKG1/PRKG2/PDGFRB/GNAI2/TUBAL3/ADCY6/PLCB4/PRKCA/GRM1/PDGFRA/PDGFA/EGFR/ADCY9/ADRB1/TUBB4A/MAP2K5/EGF/LPAR1/PDGFC/PRKCB/ADCY5/PDGFB/ITPR3/GNA11/TUBA1A/GNAS/TUBA8/ADCY2
KEGG_ALZHEIMERS_DISEASE	KEGG_ALZHEIMERS_DISEASE	162	0.276100517119481	1.45002272421456	0.00219687508385326	0.00817237531193412	0.0048100001835945	3848	tags=32%, list=18%, signal=26%	CASP7/CYCS/CDK5R1/ATP2A2/ADAM17/CALM1/IL1B/ADAM10/COX5A/ATP5PB/COX7B/ATP5F1B/CASP8/BID/UQCRH/UQCRFS1/UQCRHL/ATP5MC3/CALML3/NDUFB3/NDUFA9/SDHB/ATP5F1C/UQCRQ/NDUFAB1/COX6B1/ATP5PF/ATP5PD/NDUFV2/NDUFB4/UQCRC2/GAPDH/NDUFB9/NDUFB1/NDUFC1/PLCB3/IDE/CAPN1/TNF/COX7A2/NDUFA8/SDHD/ATP5MC1/ATP5F1A/SDHC/UQCR10/TNFRSF1A/PSENEN/NDUFB2/CASP3/NDUFA6/NDUFB6
KEGG_ONE_CARBON_POOL_BY_FOLATE	KEGG_ONE_CARBON_POOL_BY_FOLATE	17	0.594998100524509	1.87483987980504	0.00252084657532889	0.00919367574531712	0.00541110513589689	2024	tags=53%, list=10%, signal=48%	GART/MTHFD2/TYMS/ATIC/MTHFD1/DHFR/SHMT2/MTHFD1L/MTHFR
KEGG_PENTOSE_AND_GLUCURONATE_INTERCONVERSIONS	KEGG_PENTOSE_AND_GLUCURONATE_INTERCONVERSIONS	28	0.488209101361574	1.76112647215601	0.0033481382460042	0.0119760329568612	0.00704871209685095	830	tags=29%, list=4%, signal=27%	UGT1A7/UGT1A10/UGT1A8/UGT1A9/UGT1A3/UGT1A5/UGT1A4/UGT1A1
KEGG_RNA_DEGRADATION	KEGG_RNA_DEGRADATION	54	0.378579045035073	1.60801539439355	0.00403907065234912	0.0141748517233384	0.00834286688866551	5168	tags=52%, list=24%, signal=39%	MPHOSPH6/CNOT6/PNPT1/CNOT9/ENO1/EXOSC3/PATL1/HSPA9/HSPD1/XRN2/EXOSC8/CNOT1/DIS3/LSM5/EXOSC1/PAPOLA/DCP2/LSM1/LSM2/CNOT10/EXOSC9/EXOSC10/EXOSC2/LSM6/DDX6/CNOT7/EXOSC4/LSM7
KEGG_SYSTEMIC_LUPUS_ERYTHEMATOSUS	KEGG_SYSTEMIC_LUPUS_ERYTHEMATOSUS	129	0.290654189733817	1.48610795484955	0.00429955220906087	0.0148095687200985	0.00871644112558149	5793	tags=37%, list=27%, signal=27%	MACROH2A1/FCGR3A/CD80/TRIM21/SNRPD1/CD28/FCGR1A/H2AZ1/IFNG/H2AX/FCGR3B/IL10/H2BC9/CD86/SNRPD3/H3C3/C1QB/FCGR2A/TNF/MACROH2A2/H4C12/CD40LG/H4C11/C2/H2AC14/H2AC12/H3-3A/H4C1/HLA-DOB/C9/H2AC16/H2AC13/C1R/HLA-DRA/H3C8/H2AJ/HLA-DPA1/SSB/H2BC11/H3C2/H2BC10/H3C10/SNRPB/H2AC17/H2AC4/H2BC13/H3C12/HLA-DMB
KEGG_TIGHT_JUNCTION	KEGG_TIGHT_JUNCTION	131	-0.330016	-1.50029	0.00445554988823402	0.0150678596220278	0.0088684629354323	6905	tags=50%, list=32%, signal=34%	CLDN2/CLDN20/PRKCG/CLDN14/ACTN3/CLDN9/LLGL2/MYH1/EPB41L3/MYL2/PRKCZ/CLDN15/ACTN2/PRKCE/PARD6A/CLDN18/CLDN11/MYH2/ASH1L/EPB41/JAM2/CTNNA2/MYH15/MYH7/MRAS/AKT3/CTNNB1/EPB41L2/CTNNA1/YBX3/IGSF5/MPDZ/EXOC4/TJAP1/AKT1/CTNNA3/MYH7B/GNAI2/MYH3/PRKCA/CSNK2A2/CLDN19/PARD6G/CGN/MYH10/ACTN4/CLDN16/MAGI2/CLDN5/CLDN4/CLDN3/CLDN8/PRKCB/PPP2R2B/RRAS/MAGI1/MYH11/JAM3/MYL9/RAB3B/TJP3/PARD3/CLDN1/CLDN23/SPTAN1/MYH…
KEGG_NEUROACTIVE_LIGAND_RECEPTOR_INTERACTION	KEGG_NEUROACTIVE_LIGAND_RECEPTOR_INTERACTION	265	-0.285069	-1.43618	0.0046064691588338	0.0153000582775551	0.00900512767892321	6737	tags=43%, list=32%, signal=30%	HTR1D/CNR1/PTGER1/PTH2R/GLRA3/THRB/GPR156/OPRL1/HTR4/RXFP2/DRD1/CHRNA7/GABRP/GRM4/S1PR2/GABRA3/GRM2/GRID2/KISS1R/SSTR4/CHRNA1/NTSR1/PTGFR/GRIA1/AVPR1A/APLNR/ADORA1/GH1/CRHR2/PTGDR/GRIN2D/PTGIR/P2RY14/CHRM5/CYSLTR1/NPY1R/DRD2/GABRB3/FSHR/CHRNB1/S1PR3/GRIK1/P2RX2/SSTR5/CHRM3/MLNR/CTSG/GHR/CCKAR/LHCGR/P2RX6/GABRA2/NMUR1/TSHB/GRIN2B/GRM3/GRIN2C/NR3C1/GRM6/CHRNA2/GRIK4/S1PR1/NPBWR1/LPAR2/NPY5R/GRIK2/G…
KEGG_PROTEIN_EXPORT	KEGG_PROTEIN_EXPORT	23	0.517631131127207	1.78748003196242	0.00474694201455006	0.015490021310637	0.00911693387836022	3570	tags=52%, list=17%, signal=43%	HSPA5/SRPRB/SEC61G/SEC61A1/SEC61B/SPCS3/SEC61A2/SEC11C/SRP54/SRP19/SRP72/SRP68
KEGG_STARCH_AND_SUCROSE_METABOLISM	KEGG_STARCH_AND_SUCROSE_METABOLISM	52	0.374178325310821	1.58170374857354	0.0074592111935129	0.0239209186550586	0.0140790919079009	838	tags=23%, list=4%, signal=22%	PYGL/PGM2/UGT1A7/HK2/UGT1A10/UGT1A8/UGT1A9/UGT1A3/UGT1A5/UGT1A4/UGT1A1/GYS1
KEGG_NOTCH_SIGNALING_PATHWAY	KEGG_NOTCH_SIGNALING_PATHWAY	47	-0.425912	-1.61684	0.0084719428514038	0.0267081588196798	0.0157195728197323	6126	tags=55%, list=29%, signal=39%	NOTCH4/CIR1/DVL1/NUMB/RBPJ/PSEN1/NCSTN/MAML3/DTX3/CTBP1/NOTCH3/DLL4/RFNG/JAG2/NOTCH2/RBPJL/APH1A/DTX4/DTX1/CREBBP/NCOR2/MAML2/HES1/NUMBL/DVL2/LFNG
KEGG_PEROXISOME	KEGG_PEROXISOME	78	-0.360865	-1.50845	0.00897022240522832	0.0278076894562078	0.0163667215814692	5258	tags=41%, list=25%, signal=31%	PEX10/PEX16/PEX11G/PEX19/MLYCD/GNPAT/ACSL1/PEX14/AMACR/PIPOX/PEX11A/ABCD1/PMVK/PXMP2/DDO/ECI2/PEX7/ECH1/HAO2/PEX5/FAR2/ACOT8/HMGCL/SLC27A2/PECR/HACL1/PHYH/ACOX2/CRAT/EPHX2/SOD1/CAT
KEGG_ALDOSTERONE_REGULATED_SODIUM_REABSORPTION	KEGG_ALDOSTERONE_REGULATED_SODIUM_REABSORPTION	41	-0.429571	-1.58982	0.01012377328685	0.0308692103500672	0.0181686354069439	3724	tags=41%, list=18%, signal=34%	FXYD2/ATP1A4/NEDD4L/PRKCA/PIK3R1/KCNJ1/IRS4/INSR/SCNN1B/PRKCB/ATP1B2/NR3C2/HSD11B1/HSD11B2/IRS1/ATP1A2/IRS2
KEGG_GLYCOSAMINOGLYCAN_BIOSYNTHESIS_CHONDROITIN_SULFATE	KEGG_GLYCOSAMINOGLYCAN_BIOSYNTHESIS_CHONDROITIN_SULFATE	22	-0.528351	-1.66245	0.0104830822561534	0.0312098587087407	0.0183691301964292	1355	tags=36%, list=6%, signal=34%	CHPF/B3GALT6/CHST7/B3GAT3/UST/XYLT2/CHST12/CHST14
KEGG_HUNTINGTONS_DISEASE	KEGG_HUNTINGTONS_DISEASE	177	0.257392435991629	1.36823842796672	0.0105710811755412	0.0312098587087407	0.0183691301964292	3848	tags=28%, list=18%, signal=23%	SOD2/HDAC1/CYCS/RCOR1/VDAC1/COX5A/SLC25A5/ATP5PB/POLR2H/COX7B/ATP5F1B/CASP8/UQCRH/UQCRFS1/UQCRHL/AP2S1/ATP5MC3/NDUFB3/NDUFA9/SDHB/ATP5F1C/UQCRQ/NDUFAB1/VDAC2/COX6B1/ATP5PF/ATP5PD/VDAC3/NDUFV2/NDUFB4/UQCRC2/CLTA/NDUFB9/NDUFB1/NDUFC1/PLCB3/COX7A2/NDUFA8/SDHD/ATP5MC1/ATP5F1A/POLR2D/SDHC/UQCR10/HDAC2/NDUFB2/CASP3/BAX/NDUFA6/NDUFB6
KEGG_CELL_ADHESION_MOLECULES_CAMS	KEGG_CELL_ADHESION_MOLECULES_CAMS	131	-0.313952	-1.42726	0.0109241411768815	0.0317482852953119	0.0186860309604552	3054	tags=40%, list=14%, signal=35%	ITGB1/CD8B/CLDN18/NLGN2/CLDN11/NECTIN3/NCAM2/CDH5/ITGAM/JAM2/PECAM1/SDC1/SDC3/ICAM2/NLGN1/CNTN1/ESAM/NEGR1/CD276/CADM1/CLDN19/ITGA8/NRXN2/CLDN16/MAG/ALCAM/ICOSLG/PTPRM/CLDN5/SDC2/CDH2/CLDN4/CLDN3/L1CAM/CD99/CLDN8/NEO1/MPZ/GLG1/NRXN1/JAM3/NLGN3/ITGA9/CLDN1/CD34/NCAM1/NRXN3/PTPRF/SDC4/CDH4/CADM3/CLDN23/CNTN2
KEGG_AUTOIMMUNE_THYROID_DISEASE	KEGG_AUTOIMMUNE_THYROID_DISEASE	46	0.376540939926788	1.53869728731302	0.0115397614607379	0.0330214712568807	0.019435387723348	5137	tags=35%, list=24%, signal=26%	CD80/CTLA4/GZMB/CD28/FASLG/IL10/CD86/PRF1/HLA-B/CD40LG/FAS/IFNA1/HLA-DOB/HLA-DRA/IFNA13/HLA-DPA1
KEGG_NON_HOMOLOGOUS_END_JOINING	KEGG_NON_HOMOLOGOUS_END_JOINING	13	0.589407159756121	1.72447531605805	0.0117857560469755	0.0332144034051126	0.0195489414495287	3575	tags=62%, list=17%, signal=51%	LIG4/PRKDC/FEN1/XRCC6/XRCC4/DCLRE1C/RAD50/XRCC5
KEGG_FATTY_ACID_METABOLISM	KEGG_FATTY_ACID_METABOLISM	42	-0.425097	-1.57514	0.0124673928669489	0.0346109712425746	0.0203709168603721	3616	tags=33%, list=17%, signal=28%	ACADSB/ECI2/ACADS/ACAA2/HADHA/ADH1A/ADH1B/ADH1C/ECI1/ADH6/ACAT1/ACADL/ALDH1B1/ALDH3A2
KEGG_NUCLEOTIDE_EXCISION_REPAIR	KEGG_NUCLEOTIDE_EXCISION_REPAIR	44	0.374729096538831	1.52262583746887	0.0144965676919574	0.0396523763338836	0.0233381275536157	5004	tags=45%, list=24%, signal=35%	PCNA/POLE2/RFC5/POLE3/RFC4/POLD3/GTF2H1/RPA3/CDK7/RFC3/POLE4/RBX1/GTF2H3/POLD2/GTF2H2/ERCC8/CETN2/GTF2H4/RFC2/CUL4A
KEGG_FC_GAMMA_R_MEDIATED_PHAGOCYTOSIS	KEGG_FC_GAMMA_R_MEDIATED_PHAGOCYTOSIS	95	0.288629923949969	1.38781664851816	0.0148627334934891	0.040064759852014	0.0235808433763976	4154	tags=36%, list=20%, signal=29%	LYN/PLA2G4E/ARPC2/ARPC3/FCGR3A/PLA2G4D/ARPC5L/SYK/FCGR1A/PLA2G4B/ARPC1A/PLD2/WASL/RAC2/ARPC4/PTPRC/RPS6KB2/DNM1L/LIMK2/ARF6/CFL1/RPS6KB1/HCK/FCGR2A/MARCKS/PIK3R5/ARPC1B/ASAP1/CDC42/PIK3R2/RAC1/PIK3CG/ARPC5/LAT
KEGG_HEMATOPOIETIC_CELL_LINEAGE	KEGG_HEMATOPOIETIC_CELL_LINEAGE	85	0.303647873924199	1.42621476630501	0.0151935053177309	0.0403713141299707	0.0237612714743461	3757	tags=31%, list=18%, signal=25%	CD38/IL4R/IL2RA/IL7R/CSF2RA/FCGR1A/IL1B/CD36/IL6/CD2/CD3D/CSF3/CD3G/ITGA4/CD3E/CD7/CD5/CSF3R/CD44/CD8A/ITGA6/TNF/CSF2/MS4A1/TFRC/CD1B
