# Supplementary material for: Integrating bulk RNA-seq, Mendelian randomization and single-cell RNA-seq to elucidate the roles of lactate metabolism related markers-SLC25A4 and keratinocyte in the pathogenesis of psoriasis
Source: Front Immunol. 2026 May 29;17:1842933. doi: 10.3389/fimmu.2026.1842933 (PMC13260234; doi:10.3389/fimmu.2026.1842933)
Supplement: Supplementary Figure 1 — Enrichment analysis and PPI network construction. (A) Results of GO enrichment analysis. The left part is a circular graph of GO enrichment analysis. The inner circle represents the significance of the pathway, with higher values indicating greater significance. The color of the bar graph is the z - score, where blue represents down - regulated pathways and green represents up - regulated pathways. The outer circle shows a scatter plot of the gene expression levels in each pathway. The right figure shows the ID of the GO Term and the corresponding description. (B) Results of KEGG enrichment analysis. In the figure, the depth of the color represents the magnitude of logFC. The darker the color, the larger the logFC. Green indicates up - regulated genes and red indicates down - regulated genes. Different colored squares represent different pathways. The more genes enriched in a pathway, the larger the colored square. (C) Construction of the PPI network. [file SupplementaryFile1.zip › Supplementary materials/Table S13_ISRGs_correlation_cor.xlsx]

## Sheet: 05_ISRGs_correlation_cor
	gene	gene	Correlation	Pvalue
14	CXCR4	GOT2	0.751006943757084	2.7887834464515e-32
47	CD80	PYGL	0.745084110192219	1.5387153259895e-31
20	CD80	GOT2	0.739938643332211	6.53293810227592e-31
6	TNFRSF9	GOT2	0.738464621519479	9.8235729639595e-31
33	TNFRSF9	PYGL	0.736141119294536	1.85830177888412e-30
2	ICOS	GOT2	0.733278693639844	4.03816583770366e-30
30	IL2RA	PYGL	0.724548307801665	4.05439816015679e-29
29	ICOS	PYGL	0.711308870240971	1.13690909332872e-27
3	IL2RA	GOT2	0.709519949552501	1.75838931710531e-27
46	CD28	PYGL	0.706584419177746	3.57111561646479e-27
41	CXCR4	PYGL	0.706140069299781	3.97235336623815e-27
31	IL6	PYGL	0.676930960594072	2.88965493531541e-24
19	CD28	GOT2	0.642812443188036	2.58617642533833e-21
4	IL6	GOT2	0.595318312069914	8.90821221697129e-18
53	CD48	PYGL	0.509141548807693	1.15351560058471e-12
13	TNFRSF4	GOT2	0.502576687117379	2.48306683474935e-12
63	NT5E	SLC25A4	0.498484105762641	3.97186501480627e-12
16	TNFSF9	GOT2	0.493568347594317	6.92594381893586e-12
81	CD70	SLC25A4	0.469804214746098	9.0194193293131e-11
48	CD86	PYGL	0.455310616193135	3.92789467690117e-10
26	CD48	GOT2	0.448853347797235	7.40190547364658e-10
40	TNFRSF4	PYGL	0.438855732348296	1.9240622544109e-09
43	TNFSF9	PYGL	0.415510623834805	1.59268910206075e-08
34	LTA	PYGL	0.397795133670816	7.13608493258472e-08
7	LTA	GOT2	0.357996950822628	1.52921084258154e-06
21	CD86	GOT2	0.350713067291922	2.56650214920785e-06
52	CD40LG	PYGL	0.31402901827232	2.88136325559877e-05
35	MICB	PYGL	0.309221381558127	3.86756499142415e-05
79	CD40LG	SLC25A4	-0.315359	2.6536102708416e-05
72	CD27	SLC25A4	-0.342158	4.63877796278237e-06
62	MICB	SLC25A4	-0.352359	2.2856881361236e-06
36	NT5E	PYGL	-0.358995	1.42306414941942e-06
61	LTA	SLC25A4	-0.382138	2.50195508107905e-07
75	CD86	SLC25A4	-0.39817	6.91909702287933e-08
9	NT5E	GOT2	-0.425386	6.64227508780504e-09
54	CD70	PYGL	-0.427246	5.61606534523419e-09
70	TNFSF9	SLC25A4	-0.45344	4.72592947270722e-10
80	CD48	SLC25A4	-0.515961	5.11131399965077e-13
27	CD70	GOT2	-0.519336	3.39342890198114e-13
58	IL6	SLC25A4	-0.578105	1.23788566770197e-16
67	TNFRSF4	SLC25A4	-0.61186	6.09908541174963e-19
73	CD28	SLC25A4	-0.686786	3.4111546389082e-25
74	CD80	SLC25A4	-0.729968	9.78720467747465e-30
68	CXCR4	SLC25A4	-0.752624	1.73497719144707e-32
57	IL2RA	SLC25A4	-0.76729	1.9680879409873e-34
56	ICOS	SLC25A4	-0.778529	5.05643167047199e-36
60	TNFRSF9	SLC25A4	-0.788703	1.5198654405494e-37
