# Supplementary material for: Integrating bulk RNA-seq, Mendelian randomization and single-cell RNA-seq to elucidate the roles of lactate metabolism related markers-SLC25A4 and keratinocyte in the pathogenesis of psoriasis
Source: Front Immunol. 2026 May 29;17:1842933. doi: 10.3389/fimmu.2026.1842933 (PMC13260234; doi:10.3389/fimmu.2026.1842933)
Supplement: Supplementary Figure 1 — Enrichment analysis and PPI network construction. (A) Results of GO enrichment analysis. The left part is a circular graph of GO enrichment analysis. The inner circle represents the significance of the pathway, with higher values indicating greater significance. The color of the bar graph is the z - score, where blue represents down - regulated pathways and green represents up - regulated pathways. The outer circle shows a scatter plot of the gene expression levels in each pathway. The right figure shows the ID of the GO Term and the corresponding description. (B) Results of KEGG enrichment analysis. In the figure, the depth of the color represents the magnitude of logFC. The darker the color, the larger the logFC. Green indicates up - regulated genes and red indicates down - regulated genes. Different colored squares represent different pathways. The more genes enriched in a pathway, the larger the colored square. (C) Construction of the PPI network. [file SupplementaryFile1.zip › Supplementary materials/Table S3_GO.xlsx]

## Sheet: 02_pea_GO
	ONTOLOGY	ID	Description	BgRatio	pvalue	p.adjust	qvalue	geneID	Count
GO:0005759	CC	GO:0005759	mitochondrial matrix	487/19886	1.48138317048829e-05	0.000414787287736721	0.000311870141155429	GOT2/C1QBP/TSFM/TK2/DTYMK/HMGCS2	6
GO:0019842	MF	GO:0019842	vitamin binding	150/18496	3.26358764685139e-05	0.00191291366149511	0.000940777210571364	GOT2/PYGL/PNPO/ACACB	4
GO:0030170	MF	GO:0030170	pyridoxal phosphate binding	56/18496	4.45992845789333e-05	0.00191291366149511	0.000940777210571364	GOT2/PYGL/PNPO	3
GO:0070279	MF	GO:0070279	vitamin B6 binding	57/18496	4.70388605285682e-05	0.00191291366149511	0.000940777210571364	GOT2/PYGL/PNPO	3
GO:0015217	MF	GO:0015217	ADP transmembrane transporter activity	11/18496	8.0801927070494e-05	0.00246445877565007	0.00121202890605741	SLC25A4/SLC25A42	2
GO:0005347	MF	GO:0005347	ATP transmembrane transporter activity	13/18496	0.000114418486368294	0.00279181106738637	0.00137302183641953	SLC25A4/SLC25A42	2
GO:0005346	MF	GO:0005346	purine ribonucleotide transmembrane transporter activity	22/18496	0.000336554973327526	0.0068432844576597	0.00336554973327526	SLC25A4/SLC25A42	2
GO:0000295	MF	GO:0000295	adenine nucleotide transmembrane transporter activity	25/18496	0.000436093643856767	0.00760048922150366	0.00373794551877229	SLC25A4/SLC25A42	2
GO:0015216	MF	GO:0015216	purine nucleotide transmembrane transporter activity	28/18496	0.000548232696952544	0.0083605486285263	0.00411174522714408	SLC25A4/SLC25A42	2
GO:0015215	MF	GO:0015215	nucleotide transmembrane transporter activity	32/18496	0.000717201581667581	0.0097220658848272	0.00478134387778387	SLC25A4/SLC25A42	2
GO:0015020	MF	GO:0015020	glucuronosyltransferase activity	34/18496	0.00080996405540282	0.0098815614759144	0.00485978433241692	B4GAT1/LARGE1	2
GO:0015605	MF	GO:0015605	organophosphate ester transmembrane transporter activity	37/18496	0.000959383476079198	0.0106404349165147	0.00523300077861381	SLC25A4/SLC25A42	2
GO:0019205	MF	GO:0019205	nucleobase-containing compound kinase activity	43/18496	0.00129490075937964	0.0131648243870263	0.0064745037968982	TK2/DTYMK	2
GO:0008375	MF	GO:0008375	acetylglucosaminyltransferase activity	45/18496	0.0014175149637018	0.0133028327362785	0.00654237675554679	B4GAT1/LARGE1	2
GO:0016758	MF	GO:0016758	hexosyltransferase activity	196/18496	0.00177505513896517	0.0154683376395536	0.0076073791669936	PYGL/B4GAT1/LARGE1	3
GO:0015932	MF	GO:0015932	nucleobase-containing compound transmembrane transporter activity	55/18496	0.00211027287948414	0.0160908307060666	0.00791352329806553	SLC25A4/SLC25A42	2
GO:1901505	MF	GO:1901505	carbohydrate derivative transmembrane transporter activity	55/18496	0.00211027287948414	0.0160908307060666	0.00791352329806553	SLC25A4/SLC25A42	2
GO:0008514	MF	GO:0008514	organic anion transmembrane transporter activity	242/18496	0.00322847266711403	0.0231690391404654	0.0113946094133436	SLC25A4/SLC25A42/SLC16A8	3
GO:0009120	BP	GO:0009120	deoxyribonucleoside metabolic process	11/18870	7.76411134983298e-05	0.0270511328912939	0.0180881859420378	TK2/DTYMK	2
GO:0015866	BP	GO:0015866	ADP transport	12/18870	9.31002379233134e-05	0.0270511328912939	0.0180881859420378	SLC25A4/SLC25A42	2
GO:0009123	BP	GO:0009123	nucleoside monophosphate metabolic process	77/18870	0.000109090480113902	0.0270511328912939	0.0180881859420378	AMPD3/TK2/DTYMK	3
GO:0009163	BP	GO:0009163	nucleoside biosynthetic process	17/18870	0.000191132688920162	0.0270511328912939	0.0180881859420378	TK2/DTYMK	2
GO:0034404	BP	GO:0034404	nucleobase-containing small molecule biosynthetic process	17/18870	0.000191132688920162	0.0270511328912939	0.0180881859420378	TK2/DTYMK	2
GO:0035269	BP	GO:0035269	protein O-linked mannosylation	17/18870	0.000191132688920162	0.0270511328912939	0.0180881859420378	B4GAT1/LARGE1	2
GO:0015867	BP	GO:0015867	ATP transport	19/18870	0.000239965039909143	0.0270511328912939	0.0180881859420378	SLC25A4/SLC25A42	2
GO:0035268	BP	GO:0035268	protein mannosylation	22/18870	0.000323442941722919	0.0270511328912939	0.0180881859420378	B4GAT1/LARGE1	2
GO:1903589	BP	GO:1903589	positive regulation of blood vessel endothelial cell proliferation involved in sprouting angiogenesis	22/18870	0.000323442941722919	0.0270511328912939	0.0180881859420378	HMOX1/GATA2	2
GO:0097502	BP	GO:0097502	mannosylation	23/18870	0.000353984461618733	0.0270511328912939	0.0180881859420378	B4GAT1/LARGE1	2
GO:1901659	BP	GO:1901659	glycosyl compound biosynthetic process	23/18870	0.000353984461618733	0.0270511328912939	0.0180881859420378	TK2/DTYMK	2
GO:0006213	BP	GO:0006213	pyrimidine nucleoside metabolic process	24/18870	0.000385878655128788	0.0270511328912939	0.0180881859420378	TK2/DTYMK	2
GO:0009165	BP	GO:0009165	nucleotide biosynthetic process	295/18870	0.000409877114189115	0.0270511328912939	0.0180881859420378	AMPD3/TK2/DTYMK/ACACB	4
GO:0070129	BP	GO:0070129	regulation of mitochondrial translation	25/18870	0.000419122467973037	0.0270511328912939	0.0180881859420378	C1QBP/TSFM	2
GO:1901293	BP	GO:1901293	nucleoside phosphate biosynthetic process	297/18870	0.000420483930952755	0.0270511328912939	0.0180881859420378	AMPD3/TK2/DTYMK/ACACB	4
GO:0016757	MF	GO:0016757	glycosyltransferase activity	268/18496	0.00429881587872181	0.0276086315071672	0.0135780154953282	PYGL/B4GAT1/LARGE1	3
GO:0033293	MF	GO:0033293	monocarboxylic acid binding	79/18496	0.00429970490685391	0.0276086315071672	0.0135780154953282	PYGL/ACACB	2
GO:1901679	BP	GO:1901679	nucleotide transmembrane transport	28/18870	0.000526921152920433	0.0305194501067382	0.0204073334228858	SLC25A4/SLC25A42	2
GO:0006790	BP	GO:0006790	sulfur compound metabolic process	317/18870	0.000537648343849275	0.0305194501067382	0.0204073334228858	B4GAT1/HS6ST2/HMGCS2/ACACB	4
GO:0062125	BP	GO:0062125	regulation of mitochondrial gene expression	30/18870	0.000605479263867933	0.0324604160906975	0.0217051923246224	C1QBP/TSFM	2
GO:0043094	BP	GO:0043094	cellular metabolic compound salvage	31/18870	0.000646756925840719	0.0328484438650681	0.0219646534925407	AMPD3/TK2	2
GO:0006084	BP	GO:0006084	acetyl-CoA metabolic process	33/18870	0.000733294361603427	0.0336966218546337	0.0225318016873635	HMGCS2/ACACB	2
GO:0015868	BP	GO:0015868	purine ribonucleotide transport	33/18870	0.000733294361603427	0.0336966218546337	0.0225318016873635	SLC25A4/SLC25A42	2
GO:0015748	BP	GO:0015748	organophosphate ester transport	152/18870	0.000806232199884782	0.0346192156192166	0.0231487092168855	SLC25A4/SLC25A42/KCNN4	3
GO:0090050	BP	GO:0090050	positive regulation of cell migration involved in sprouting angiogenesis	35/18870	0.000825121201287028	0.0346192156192166	0.0231487092168855	HMOX1/GATA2	2
GO:0051503	BP	GO:0051503	adenine nucleotide transport	36/18870	0.000873010636252298	0.0347659676445603	0.0232468373778189	SLC25A4/SLC25A42	2
GO:0072530	BP	GO:0072530	purine-containing compound transmembrane transport	37/18870	0.000922213418212064	0.0347659676445603	0.0232468373778189	SLC25A4/SLC25A42	2
GO:0044272	BP	GO:0044272	sulfur compound biosynthetic process	161/18870	0.000952331723446463	0.0347659676445603	0.0232468373778189	B4GAT1/HS6ST2/ACACB	3
GO:0015865	BP	GO:0015865	purine nucleotide transport	38/18870	0.000972726555858163	0.0347659676445603	0.0232468373778189	SLC25A4/SLC25A42	2
GO:0019693	BP	GO:0019693	ribose phosphate metabolic process	393/18870	0.0011987980360615	0.0400424568817479	0.0267750488884772	PYGL/AMPD3/HMGCS2/ACACB	4
GO:0009124	BP	GO:0009124	nucleoside monophosphate biosynthetic process	43/18870	0.0012448432191217	0.0400424568817479	0.0267750488884772	AMPD3/TK2	2
GO:0072528	BP	GO:0072528	pyrimidine-containing compound biosynthetic process	43/18870	0.0012448432191217	0.0400424568817479	0.0267750488884772	TK2/DTYMK	2
GO:0006862	BP	GO:0006862	nucleotide transport	44/18870	0.0013031559416704	0.0405659833455463	0.027125113488759	SLC25A4/SLC25A42	2
GO:1903587	BP	GO:1903587	regulation of blood vessel endothelial cell proliferation involved in sprouting angiogenesis	48/18870	0.00154927282978672	0.0467202587732558	0.0312402712058967	HMOX1/GATA2	2
GO:0070266	BP	GO:0070266	necroptotic process	49/18870	0.00161400382135763	0.0471973844730336	0.0315593091704059	PYGL/SLC25A4	2
