# Supplementary material for: Integrating bulk RNA-seq, Mendelian randomization and single-cell RNA-seq to elucidate the roles of lactate metabolism related markers-SLC25A4 and keratinocyte in the pathogenesis of psoriasis
Source: Front Immunol. 2026 May 29;17:1842933. doi: 10.3389/fimmu.2026.1842933 (PMC13260234; doi:10.3389/fimmu.2026.1842933)
Supplement: Supplementary Figure 1 — Enrichment analysis and PPI network construction. (A) Results of GO enrichment analysis. The left part is a circular graph of GO enrichment analysis. The inner circle represents the significance of the pathway, with higher values indicating greater significance. The color of the bar graph is the z - score, where blue represents down - regulated pathways and green represents up - regulated pathways. The outer circle shows a scatter plot of the gene expression levels in each pathway. The right figure shows the ID of the GO Term and the corresponding description. (B) Results of KEGG enrichment analysis. In the figure, the depth of the color represents the magnitude of logFC. The darker the color, the larger the logFC. Green indicates up - regulated genes and red indicates down - regulated genes. Different colored squares represent different pathways. The more genes enriched in a pathway, the larger the colored square. (C) Construction of the PPI network. [file SupplementaryFile1.zip › Supplementary materials/Table S18_cicrRNA_miRNA_network.xlsx]

## Sheet: cicrRNA_miRNA_network
ID	Target
hsa-miR-105-5p	GTF2H2C
hsa-miR-105-5p	TAS2R43
hsa-miR-130a-5p	GTF2H2C
hsa-miR-130a-5p	TAS2R43
hsa-miR-130a-5p	GREM1
hsa-miR-130a-5p	NDUFA3
hsa-miR-130a-5p	TCF20
hsa-miR-23a-3p	GTF2H2C
hsa-miR-23a-3p	TAS2R43
hsa-miR-23a-3p	GREM1
hsa-miR-23a-3p	NDUFA3
hsa-miR-23a-3p	TCF20
hsa-miR-23b-3p	GTF2H2C
hsa-miR-23b-3p	TAS2R43
hsa-miR-23b-3p	GREM1
hsa-miR-23b-3p	NDUFA3
hsa-miR-23b-3p	TCF20
hsa-miR-23c	GTF2H2C
hsa-miR-23c	TAS2R43
hsa-miR-23c	GREM1
hsa-miR-23c	NDUFA3
hsa-miR-23c	TCF20
hsa-miR-299-5p	GTF2H2C
hsa-miR-299-5p	TAS2R43
hsa-miR-409-3p	TAS2R43
hsa-miR-4262	GTF2H2C
hsa-miR-4262	TAS2R43
hsa-miR-4262	GREM1
hsa-miR-493-5p	GTF2H2C
hsa-miR-493-5p	TAS2R43
hsa-miR-493-5p	GREM1
hsa-miR-543	TAS2R43
hsa-miR-543	GREM1
hsa-miR-9-3p	GTF2H2C
hsa-miR-9-3p	TAS2R43
hsa-miR-9-3p	TCF20
