# Supplementary material for: Integrating bulk RNA-seq, Mendelian randomization and single-cell RNA-seq to elucidate the roles of lactate metabolism related markers-SLC25A4 and keratinocyte in the pathogenesis of psoriasis
Source: Front Immunol. 2026 May 29;17:1842933. doi: 10.3389/fimmu.2026.1842933 (PMC13260234; doi:10.3389/fimmu.2026.1842933)
Supplement: Supplementary Figure 1 — Enrichment analysis and PPI network construction. (A) Results of GO enrichment analysis. The left part is a circular graph of GO enrichment analysis. The inner circle represents the significance of the pathway, with higher values indicating greater significance. The color of the bar graph is the z - score, where blue represents down - regulated pathways and green represents up - regulated pathways. The outer circle shows a scatter plot of the gene expression levels in each pathway. The right figure shows the ID of the GO Term and the corresponding description. (B) Results of KEGG enrichment analysis. In the figure, the depth of the color represents the magnitude of logFC. The darker the color, the larger the logFC. Green indicates up - regulated genes and red indicates down - regulated genes. Different colored squares represent different pathways. The more genes enriched in a pathway, the larger the colored square. (C) Construction of the PPI network. [file SupplementaryFile1.zip › Supplementary materials/Table S2.xlsx]

## Sheet: 03_train_diffSig
	baseMean	log2FoldChange	lfcSE	stat	pvalue	padj	regulate
GJB6	8331.18036444395	2.97060102633229	0.0783994691654893	37.8905757647646	0	0	upregulated
HPSE	1084.01569923263	2.87803761198115	0.0662648337926064	43.4323523845052	0	0	upregulated
SLC6A14	2753.24458789172	4.41849742272334	0.116848433229983	37.8139209964996	0	0	upregulated
FABP5	20917.6231816972	3.59869570191994	0.0787374058272592	45.7050326221703	0	0	upregulated
KLK13	3212.66116764157	4.00603165605715	0.103682858060475	38.6373575246217	0	0	upregulated
GJB2	32740.7886063677	4.37112477960041	0.0867053638972639	50.4135451732802	0	0	upregulated
IL36A	567.628637168366	11.6701306160579	0.291414607253452	40.0464847182766	0	0	upregulated
PLA2G4D	5513.02633397833	4.57089824109104	0.101300084876902	45.1223535167368	0	0	upregulated
KRT6A	224625.593116786	4.25674116395659	0.112945962271885	37.6882987079229	0	0	upregulated
GPR15LG	1957.14536275818	5.47192438339754	0.124303414914264	44.0207084187645	0	0	upregulated
DEFB103A	710.246201761239	5.71612007135455	0.149366904484733	38.2689866344442	0	0	upregulated
DEFB103B	710.246201761239	5.71612007135455	0.149366904484733	38.2689866344442	0	0	upregulated
AKR1B15	242.810199681928	5.19238751143805	0.104967583226761	49.4665815085117	0	0	upregulated
RHCG	5396.78885382732	5.24308263138546	0.132314838146232	39.6258099608669	0	0	upregulated
VNN3P	114.694793151793	8.5009503565101	0.219608850882003	38.7095070274636	0	0	upregulated
ADAP2	929.335577154399	2.04206138046013	0.0536421376401645	38.0682327419244	0	0	upregulated
IL36G	3812.1564144824	5.63907965383091	0.102205755446853	55.1737974948314	0	0	upregulated
BMAL2	1596.23516140388	2.15841022592988	0.0567256651710663	38.049976486319	0	0	upregulated
AKR1B10	2130.31003612551	6.19945926912077	0.116188147276665	53.3570713917897	0	0	upregulated
S100A12	478.969522478852	8.29379583747205	0.189452159937022	43.7778	0	0	upregulated
SERPINB3	25533.8016165934	6.69032562086568	0.138734385168359	48.2239901286675	0	0	upregulated
SERPINB4	28618.9996539968	8.97547353366602	0.213431547086094	42.0531718773771	0	0	upregulated
FAM110C	862.922271772728	2.09231656938917	0.0554094430554766	37.7610106510963	0	0	upregulated
CERNA2	72.1496618602636	5.41874315453388	0.12955668866601	41.8252674588118	0	0	upregulated
SPRR2A	32001.3607763417	7.25509618215471	0.132407561527346	54.7936696247993	0	0	upregulated
SPRR2B	16617.0566851306	6.32778590006938	0.131407623748139	48.1538720477698	0	0	upregulated
SPRR2D	21927.7108086177	5.87233822310112	0.128112691408416	45.8372871457399	0	0	upregulated
SPRR2E	40162.7632880548	3.94653619396649	0.104046733928559	37.9304188123414	0	0	upregulated
SPRR2F	9542.14008974513	7.16430951679559	0.182148877902776	39.3321638831045	0	0	upregulated
BTC	321.103768274307	-4.3583	0.114612892983697	-38.0262	0	0	downregulated
TCN1	1976.2244141012	7.97474740830713	0.20624017813528	38.6672833606468	0	0	upregulated
TPBG	1137.63823155043	1.8117945148604	0.0434424121002536	41.7056610641061	0	0	upregulated
PLBD1	2575.06192867746	2.02967678129886	0.0507298440642215	40.0095213919718	0	0	upregulated
ZC3H12A	3071.6193475685	3.8030826535583	0.0979598884675454	38.8228561001096	0	0	upregulated
CDK5R1	249.564456531981	2.30619780261451	0.0555299490886673	41.5307026291721	0	0	upregulated
KYNU	738.02587541197	4.36890915189951	0.0825000726397702	52.956427941294	0	0	upregulated
TMPRSS11D	753.824514422858	7.71778312784004	0.17181169265519	44.9200110223517	0	0	upregulated
WNT5A	823.77185883627	2.47939956309586	0.0668534455744503	37.0870871619431	4.53719957803804e-301	2.26251038958534e-298	upregulated
ABCG4	155.806503547961	4.71249277440868	0.128479547654814	36.6789334211366	1.58281203558013e-294	7.69043724671999e-292	upregulated
LCE3D	8882.72673691965	5.27423620138426	0.144040922753889	36.6162344738371	1.57789424194646e-293	7.47487949766088e-291	upregulated
HEPHL1	4204.84959129928	6.25884336734623	0.171269496839195	36.5438299455195	2.23455585050403e-292	1.03274631246831e-289	upregulated
SERPINB13	2838.90958684917	3.04815216736463	0.0837262177261758	36.4061849459572	3.39818924312331e-290	1.53314971352246e-287	upregulated
HRH2	750.744173132828	3.22498704925904	0.0887300697449039	36.3460443402195	3.03432805225738e-289	1.3371507502843e-286	upregulated
PLA2G4E	5751.1870193338	2.42506739927461	0.0681529984506903	35.5826956172615	2.59482224149318e-277	1.11748378759214e-274	upregulated
ACP7	2433.68561118365	3.72500480603972	0.105026809851954	35.4671803446232	1.57659468957922e-275	6.63886506063038e-273	upregulated
KPNA2	1517.94593416201	1.80502649499636	0.0510685640142363	35.3451586085949	1.18988921833302e-273	4.90156756482445e-271	upregulated
MPZL2	2873.58905761482	2.45951439943655	0.0698325854353273	35.2201538021864	9.8287720935902e-272	3.96266813620087e-269	upregulated
TTC39A	860.978799173939	2.56875723659109	0.0734311634762776	34.9818403384136	4.24946140944774e-268	1.67756342182552e-265	upregulated
GDA	693.322117288041	5.85747379591317	0.167750014782343	34.9178735007164	3.98153029588798e-267	1.53971464442411e-264	upregulated
SPRR2G	28243.6479759671	4.70607051016358	0.135033285147818	34.8511887643995	4.08472891665046e-266	1.54803056483219e-263	upregulated
IRAK2	285.600427944137	2.0384796017479	0.0591393645303439	34.4690819378347	2.33176468603085e-260	8.66364883050953e-258	upregulated
CXCR2	410.437022499393	2.65675090315142	0.0772746513843881	34.3806261892521	4.91200257250848e-259	1.78995262973968e-256	upregulated
TNIP3	158.593906638455	7.30475795376259	0.213038355819908	34.2884638104214	1.16595977034215e-257	4.16863616758744e-255	upregulated
ARSF	507.282852307737	3.61185812584835	0.105537342695478	34.2235083203692	1.08108678320074e-256	3.79361360275387e-254	upregulated
NOD2	886.843006839856	1.89358846827756	0.0556420226631506	34.0316253372221	7.59058666680363e-254	2.61516412271385e-251	upregulated
GM2A	12408.9804317299	1.91177645921823	0.0561908179829337	34.0229334230172	1.0205492710458e-253	3.45328359590121e-251	upregulated
KCNK10	81.0163956805311	3.81467383495376	0.112389467043292	33.9415599638387	1.62482369357206e-252	5.40154108236789e-250	upregulated
LCE3E	3370.90309588003	5.24904192101646	0.155586002863942	33.7372374403542	1.64513573700926e-249	5.37477191044628e-247	upregulated
RRM2	805.340539386514	2.67073116558248	0.0791730613322033	33.7328268055258	1.90931839675269e-249	6.132148186452e-247	upregulated
PRSS27	861.039882040922	4.20450599744127	0.124825136166059	33.6831677223077	1.01973225568634e-248	3.22048441883341e-246	upregulated
IL36RN	6211.41794580948	2.95933593660706	0.0879590428366865	33.6444763513589	3.75537013187558e-248	1.16656571522804e-245	upregulated
SLC7A1	5632.92928727095	1.61381734043097	0.0480703758127876	33.5719726160674	4.30370848020586e-247	1.31533825792614e-244	upregulated
CD274	215.344846846265	3.39512804118959	0.101532456972274	33.4388445077886	3.73887532477054e-245	1.12457061157265e-242	upregulated
DSG3	10028.7421662011	2.19652544756232	0.066267834077361	33.1461783555215	6.42894669676291e-241	1.90347048370251e-238	upregulated
PGM2	2015.30241936733	1.63056853413298	0.0493418695166394	33.0463468471357	1.75540792077537e-239	5.11741918319578e-237	upregulated
PRKCQ	149.844027339927	2.83862463603208	0.0859004663263132	33.0455090342454	1.80473339010248e-239	5.18149894076544e-237	upregulated
CCNB1	606.426010873774	2.15703533352844	0.0655267301345486	32.9184033614881	1.19875457758324e-237	3.39032843143654e-235	upregulated
CD24	7630.96845549948	2.70201860368976	0.082141348808204	32.8947435474774	2.61317054228302e-237	7.28190714790013e-235	upregulated
CCNE1	190.811385738249	2.51662526434566	0.0766116481163924	32.8491205478607	1.17243249489457e-236	3.21977149938511e-234	upregulated
SLC5A1	2584.58568157007	2.06364232299535	0.0630403255333709	32.7352738986562	4.9196759446637e-235	1.33175627822046e-232	upregulated
ADGRF1	60.5244287315852	6.73853830970086	0.207167121104884	32.5270644963458	4.41926062655843e-232	1.17944464243177e-229	upregulated
FLVCR2	416.767677556131	1.72496708847537	0.0531564780219433	32.450740768854	5.28782102437521e-231	1.39165167487341e-228	upregulated
OASL	689.280651800622	4.59312919658701	0.141950196623977	32.3573288789034	1.094213090899e-229	2.84030737800617e-227	upregulated
CLEC7A	497.595316252998	2.39638141234452	0.074204248247872	32.2943964655453	8.38398319909023e-229	2.14686618431839e-226	upregulated
SAPCD1	42.3901272334912	-2.99408	0.0930625110453706	-32.1728	4.24614283695503e-227	1.07280214156614e-224	downregulated
EHF	8926.37656207891	2.11104269817381	0.0660505557307161	31.9610134209983	3.79842549675648e-224	9.47057430763664e-222	upregulated
TYMP	4299.46068497095	3.4652535015202	0.108982358546331	31.7964627279288	7.24445658998581e-222	1.78279490809924e-219	upregulated
SH3PXD2A-AS1	399.925574648087	2.31262774064432	0.0729380724155425	31.7067296139775	1.2549007681443e-220	3.04860444302133e-218	upregulated
CYP2W1	91.0367042387949	-4.7867	0.15114541664163	-31.6695	4.08833024858231e-220	9.80629998485902e-218	downregulated
SLC26A9	808.033417522705	3.09990783882998	0.0979920723568209	31.6342716739596	1.24798964586867e-219	2.95601947494567e-217	upregulated
FUT3	287.52813867766	3.02535329071748	0.0956962113157999	31.6141386280564	2.36047038423319e-219	5.52204361862158e-217	upregulated
TEX101	43.6444763218718	4.30611895693354	0.136391471995702	31.5717610047439	9.01629711372879e-219	2.0835343171713e-216	upregulated
RND1	156.956641740744	4.46493999582531	0.141618727362632	31.5278923838392	3.60342109973583e-218	8.22665378540895e-216	upregulated
TRIM15	44.1070608967159	4.56021680934484	0.144775653984592	31.4985060252614	9.10544432791956e-218	2.05403648297319e-215	upregulated
IFI27	8265.57587015688	3.78074051349611	0.120074482019248	31.4866277157045	1.3241123346989e-217	2.95183583884817e-215	upregulated
ANKRD33B	942.378814559074	-2.67967	0.0854218882349428	-31.3698	5.22738927221364e-216	1.15178836417647e-213	downregulated
TRIM10	66.446654567465	4.01751663596835	0.129941802976622	30.9178150828886	6.88301971919874e-210	1.49915334090916e-207	upregulated
JADE1	830.830265788782	-1.18815	0.0386017554473439	-30.7798	4.89097600114192e-208	1.05317163915498e-205	downregulated
S100A7	66393.0669420708	7.04080682028946	0.228825850656386	30.7692806564159	6.75323500877409e-208	1.43783202450854e-205	upregulated
GDPD3	672.371773709318	2.50067812069865	0.0816026127936006	30.644583979482	3.12038435509499e-206	6.56979590496611e-204	upregulated
UPP1	591.693260361172	3.24469924975558	0.105967677628593	30.6197070877399	6.69123960116721e-206	1.39332196925843e-203	upregulated
SPATA24	69.3173520837905	2.00977047374966	0.0657687598289657	30.5581324473223	4.40933764337043e-205	9.08179771785069e-203	upregulated
DSC2	7184.08349668136	2.87136618563789	0.0940488010335331	30.5305985199546	1.02331284344011e-204	2.08502742691899e-202	upregulated
GINS3	302.769873985647	1.4470355814406	0.0474400022775786	30.5024349065957	2.41916285772877e-204	4.87667202033006e-202	upregulated
KRT6C	71331.0450002024	3.88360502390941	0.127783995380586	30.3919517647155	7.01716254047886e-203	1.39966539978457e-200	upregulated
CHI3L2	1983.51569475688	4.11503504647949	0.135504219855249	30.3683165799214	1.43992385955166e-202	2.84219970985879e-200	upregulated
TMEM45B	1855.1363019018	2.05964220884786	0.0679093161465382	30.3293027484397	4.71098172727689e-202	9.20292708764636e-200	upregulated
TICRR	113.457326664989	2.08825999312582	0.0690611089359094	30.2378578233342	7.53534059301801e-201	1.45701192752141e-198	upregulated
C5orf46	868.183494845152	-3.21823	0.106446947920161	-30.2332	8.67534191940532e-201	1.66049549526072e-198	downregulated
F3	744.671102737983	-2.23568	0.073969376948229	-30.2244	1.13369711039775e-200	2.14824265449269e-198	downregulated
PTPN21	1396.76495943737	-1.27092	0.0420695042622815	-30.2099	1.75417718234918e-200	3.29107954735987e-198	downregulated
LRRC55	122.799590668833	3.64827435345548	0.120907556678336	30.1740805428846	5.18401741381332e-200	9.63058293866162e-198	upregulated
UGT3A2	137.437288284513	-4.66117	0.154602216275856	-30.1494	1.09180536815074e-199	2.00860387583381e-197	downregulated
CXCL1	219.301779807736	6.53649746068238	0.216831873081887	30.1454641689779	1.22998908950566e-199	2.24106377471565e-197	upregulated
HYAL4	118.994835323718	3.36783268440932	0.112251985418654	30.0024331137546	9.12186558651393e-198	1.64619267617955e-195	upregulated
MXD1	1395.07346614795	1.94960305220752	0.0652753163833295	29.8673857168071	5.22072934820588e-196	9.33279249237295e-194	upregulated
CRABP2	10312.7938835931	2.20152	0.0740094013957743	29.7465310701823	1.92287576376188e-194	3.40528718201158e-192	upregulated
KRT16	114202.409359597	3.81981509176928	0.128452387971046	29.7372057624208	2.53828021746901e-194	4.45350665192781e-192	upregulated
ADAMDEC1	224.449644763745	4.33343529911358	0.146235377051311	29.6332897448821	5.56873045834057e-193	9.68090582156838e-191	upregulated
BCAR3	341.370612486835	-1.80435	0.0609477463287339	-29.6049	1.29299075582847e-192	2.22735289383579e-190	downregulated
CXCR6	87.2847795438438	2.86237708560031	0.0967375298372834	29.5891066312624	2.06346305989101e-192	3.52257311007881e-190	upregulated
STAT1	6456.92946041881	2.08320172422608	0.0704322215397689	29.577396235469	2.91891565851771e-192	4.93844042975465e-190	upregulated
PNP	1673.85844955024	2.13956848770245	0.0726061741710069	29.4681342479663	7.37455537052875e-191	1.23664114793052e-188	upregulated
TREX2	820.121041124908	3.38689887419701	0.115064781698815	29.4347134213691	1.97560291301166e-190	3.25527822597026e-188	upregulated
IL34	781.262778886916	-2.55508	0.0868047600505065	-29.4348	1.97124979059085e-190	3.25527822597026e-188	downregulated
MACROH2A1	4641.39622459181	0.822506772023358	0.0279634593885334	29.4136272839201	3.67675549759029e-190	6.00610688998607e-188	upregulated
NOCT	226.981732361434	1.79473781264096	0.0610359045666275	29.4046238092826	4.79282717977682e-190	7.76233181449496e-188	upregulated
SPRR1B	21990.4178674307	3.64722596439063	0.124053328663704	29.4004683604895	5.41645878841084e-190	8.69800657471161e-188	upregulated
RGMB	1161.06618931387	-1.19982	0.0408512114230579	-29.3705	1.30868284231116e-189	2.08388497302136e-187	downregulated
RDH16	195.996486540243	2.35900371486271	0.0804145786172683	29.3355229291239	3.65604013813647e-189	5.773192048129e-187	upregulated
TMC5	521.712284883614	2.91819052763625	0.0994910099138657	29.3311981671778	4.15115881540512e-189	6.50085193331501e-187	upregulated
GZMB	118.401494946742	3.8612535476765	0.131877420788978	29.2791102872343	1.91366280708558e-188	2.97229479766103e-186	upregulated
KCNJ15	403.758636950877	2.44864566146658	0.0837432341193974	29.2399223318198	6.03138059641564e-188	9.29175861150244e-186	upregulated
LCN2	3235.11933201744	4.50851892378384	0.154275844333382	29.2237514127044	9.68166138273893e-188	1.47949839952839e-185	upregulated
FOXE1	210.676916792643	3.10175839947218	0.106161005391316	29.2174926946001	1.16270100363622e-187	1.76256170543222e-185	upregulated
SLC7A11	340.679305339493	2.82655038195378	0.0967565339177859	29.2130181549858	1.32527948394164e-187	1.99307309057224e-185	upregulated
TGM1	7915.00614429372	2.9141073658415	0.0997724620861045	29.2075318671258	1.55591956105459e-187	2.32150549310421e-185	upregulated
NFKBIZ	2559.40422251806	2.09317471535859	0.07170287396723	29.1923405513038	2.42582390135971e-187	3.59116696147383e-185	upregulated
PARP9	1778.69093992475	2.09177587616338	0.0718913033637783	29.0963687996969	3.99045862569805e-186	5.86164344948467e-184	upregulated
NOS2	385.40586217307	5.58679222860077	0.192166928203915	29.0725999568064	7.97272244809727e-186	1.1621162897615e-183	upregulated
IL19	114.695766625328	7.65600899366866	0.26336822973927	29.069599629568	8.70025032051117e-186	1.25848124674325e-183	upregulated
CHRM4	75.7635091174789	-3.19494	0.109972384564161	-29.0522	1.44464042934173e-185	2.07382511330276e-183	downregulated
SPTLC2	2977.22993232708	1.25658939239431	0.0433249207680483	29.0038474420253	5.88410063974147e-185	8.38329496409482e-183	upregulated
IL4R	2241.63954008506	1.67251655011074	0.0577256118172839	28.9735612574308	1.4171791064329e-184	2.00403931998486e-182	upregulated
A2ML1	10152.144969685	2.48042808358307	0.0856460161844399	28.9613947511748	2.01681667311872e-184	2.83086363992049e-182	upregulated
LTF	3303.21636350142	5.75018228616476	0.198996639479017	28.8958763385101	1.3452138568586e-183	1.87429833629512e-181	upregulated
EPGN	371.254043134263	5.2040248273404	0.180788881620318	28.7850933127048	3.2964170626735e-182	4.55940196500731e-180	upregulated
CXCL8	515.11538653042	8.43893290964134	0.293368025896224	28.7656873439457	5.76568081491104e-182	7.91694824360502e-180	upregulated
PPP4R1	3167.36779009923	1.19302879543757	0.0415455898803701	28.7161356686204	2.39939925708981e-181	3.27095082896365e-179	upregulated
GALNT6	1175.74794193685	2.08110336151882	0.0726990949994432	28.626262287512	3.16621839503438e-180	4.28547659767903e-178	upregulated
RGS1	107.31756795495	3.32961820743501	0.116405089371768	28.6037167739383	6.04035964644132e-180	8.11764361279551e-178	upregulated
KLK9	2462.88522456478	3.81105277747932	0.133259459248488	28.5987411248074	6.96534248121193e-180	9.29480807580879e-178	upregulated
CHAC1	458.882628696736	4.69129637774657	0.164098741882953	28.5882531695017	9.40461006203649e-180	1.24620948297573e-177	upregulated
NCAPH	215.818257911391	1.72765051260306	0.0604378404202888	28.5855765293542	1.01534168982532e-179	1.33609095003472e-177	upregulated
LRP8	302.177893773185	1.85041064639621	0.0648305934198683	28.5422444680126	3.50598547462931e-179	4.58171853508627e-177	upregulated
CLDN1	8249.83702732413	-1.62552	0.0569655731381645	-28.5351	4.30012203303263e-179	5.58102824684489e-177	downregulated
PTTG1	419.760394037172	1.71059282469512	0.0600282599762986	28.4964585908459	1.29598572746924e-178	1.67058731631392e-176	upregulated
AMMECR1	1046.12076410147	1.62100179992867	0.0569312670808729	28.4729619248764	2.53296403769189e-178	3.24304969933943e-176	upregulated
S100A8	93456.5463606108	6.8591528819278	0.241005180393659	28.4606035053853	3.60249869123572e-178	4.58145957719636e-176	upregulated
HRNR	581.648456115887	5.1944163135837	0.182584217296228	28.4494267385454	4.95330275840226e-178	6.25734226459763e-176	upregulated
FCHSD1	2774.00505464376	2.48083178630079	0.0872347667648504	28.4385673086983	6.74850509607071e-178	8.4687035142678e-176	upregulated
CENPN	339.137253292101	1.27656234644912	0.0449252800704581	28.4152340162831	1.31107564592077e-177	1.63444555358899e-175	upregulated
MTURN	1664.13037260322	-1.25445	0.0441577634309323	-28.4083	1.59865714665846e-177	1.97993165176674e-175	downregulated
UBE2F	880.731729908973	1.24843775034197	0.0439561006531462	28.4019221858027	1.91455555725515e-177	2.35577358794986e-175	upregulated
SLC39A6	4803.50353203755	1.24164507272382	0.0437655507733039	28.3703746619179	4.69316331085973e-177	5.73746784370845e-175	upregulated
SNTB1	535.187661931247	-1.95437	0.0691853066621876	-28.2483	1.49474262978881e-175	1.81563321101719e-173	downregulated
IGFL1	351.057835092119	5.16934167675789	0.183516832025693	28.1682155238717	1.43387607678014e-174	1.73060622795585e-172	upregulated
MFHAS1	1665.02648474951	1.27746002440848	0.0453969766612975	28.1397599214478	3.19800820700072e-174	3.83538338699093e-172	upregulated
INA	158.509833294086	2.97149410975405	0.105694330798672	28.1140349468147	6.59956811739714e-174	7.86510794066406e-172	upregulated
RORC	448.110210009927	-2.43923	0.0867801829662693	-28.1081	7.79514878843237e-174	9.23189214950031e-172	downregulated
CFB	1112.68470992725	1.88354973300605	0.0670312519190906	28.099575631969	9.91374823797149e-174	1.16680506435604e-171	upregulated
PRDM1	1961.5718536889	1.75835850804496	0.0625962303075519	28.0904856315736	1.2802354180389e-173	1.49748030471723e-171	upregulated
COBL	1274.7517734181	-1.48918	0.0530225252740294	-28.0859	1.45782364824254e-173	1.69474235034036e-171	downregulated
LMNB1	870.530349281588	1.44887382851863	0.0516238738369585	28.0659648498008	2.55082061199617e-173	2.94728657175094e-171	upregulated
PRKCQ-AS1	44.6383216664436	2.75692501564056	0.0989665811287883	27.8571310051914	8.82873853668699e-171	1.01391373655565e-168	upregulated
S100A9	117728.800228884	7.0282766855166	0.252420135686689	27.8435659120329	1.28879212773601e-170	1.47116397761865e-168	upregulated
CXCL13	63.4025026402121	5.94068979128254	0.213717399075278	27.7969403379743	4.7233220315093e-170	5.35941492066286e-168	upregulated
SOX7	1318.25154231409	1.54571775198753	0.0556356039282507	27.7828879862781	6.98336143839926e-170	7.87664975572783e-168	upregulated
PDZK1IP1	3536.86266916141	2.37510726823552	0.0855131752702293	27.7747523785658	8.75670841563236e-170	9.81839454247442e-168	upregulated
KIF2C	295.039675558332	1.72422142909605	0.0621115357855824	27.7600836509388	1.3166288801229e-169	1.46757650879111e-167	upregulated
CDH26	96.3425074195086	2.55563317695265	0.0920913394991578	27.7510696537976	1.69145178668024e-169	1.87434619332187e-167	upregulated
FAM234B	393.305700012241	-1.59157	0.0573568082248194	-27.7486	1.81143482439477e-169	1.99563247020096e-167	downregulated
EPHB2	582.148548809086	2.51739176273385	0.0908022535093618	27.7238908225367	3.59821118619706e-169	3.94118518885827e-167	upregulated
CCL20	70.5618559296084	4.77139883771695	0.172177595990063	27.7120772321175	4.99436783308112e-169	5.43898138327897e-167	upregulated
ATP10B	1231.9781950805	1.84136572154637	0.066501367194055	27.6891408288367	9.43559321376122e-169	1.02168603318607e-166	upregulated
TAP2	2658.49064130492	1.40010244690865	0.05057171505676	27.6854847682587	1.04421160569622e-168	1.12424805206464e-166	upregulated
DEPDC1B	112.286997802813	2.12111974805257	0.0767082264750945	27.6517897169902	2.6558717742785e-168	2.84328329100584e-166	upregulated
APOL1	1487.10224002384	2.6070734532183	0.0943421331841654	27.6342432084828	4.3164982333156e-168	4.59513061927513e-166	upregulated
PHYHD1	354.355357882422	-1.65948	0.0601071425467047	-27.6086	8.76911350791712e-168	9.28301295315763e-166	downregulated
NWD2	56.937294099899	3.15588548293693	0.114336623822182	27.6017025642196	1.06156176788283e-167	1.11752966331176e-165	upregulated
PSME2	1694.14500775472	1.22523174448417	0.0443970867404137	27.5971203166551	1.20487294250783e-167	1.26138880594369e-165	upregulated
APOL6	2115.72804358761	2.01546752560651	0.0732285930346519	27.5229584795216	9.32744522920015e-167	9.71130547517108e-165	upregulated
IFI16	4548.08739395204	1.52405033071364	0.0555779683641617	27.4218431434495	1.50582803874095e-165	1.55923144842089e-163	upregulated
OAS2	2085.23814667781	3.64085026854192	0.132800641484991	27.4159087473489	1.77229137578999e-165	1.82517115651329e-163	upregulated
MATN2	2400.71372452544	-1.1534	0.0421312512322523	-27.3764	5.24499227856513e-165	5.37228965873139e-163	downregulated
FOXM1	552.559735930148	1.65026879332899	0.0604392751571242	27.3045761888901	3.74279371520002e-164	3.81302140372716e-162	upregulated
POLR3G	222.196782796425	2.10386157533629	0.0772182100691583	27.2456661900351	1.87044927666358e-163	1.89535525901059e-161	upregulated
GCH1	417.425717053732	1.26501700794311	0.0464457144948503	27.2364635080244	2.40417409711587e-163	2.42322845565152e-161	upregulated
GLTP	17166.9618461577	1.50764611545893	0.0553889526594047	27.2192566039239	3.84334805737615e-163	3.85331229308046e-161	upregulated
CLCA2	11911.2974820572	1.51010791321297	0.0555758951675824	27.1719944169936	1.39210461364572e-162	1.38836791178804e-160	upregulated
AURKA	167.720403506764	1.99168271691688	0.0733074939650203	27.1688828684724	1.51508730172785e-162	1.50310938641052e-160	upregulated
ABCA12	5694.74762731054	1.61884135119418	0.0595970056045306	27.1631323549436	1.77163467780544e-162	1.74847424529872e-160	upregulated
EDA	239.358895386775	-1.64174	0.060611641824483	-27.0862	1.43258798581311e-161	1.40653418358408e-159	downregulated
USP54	982.726058407264	-0.917271	0.0338787591586799	-27.0751	1.93360207854635e-161	1.88865081373066e-159	downregulated
SFXN1	863.093162626771	1.09461317541366	0.0405706662323878	26.9804091740506	2.50955102239626e-160	2.43864011914804e-158	upregulated
SAMD9	1167.76021361253	3.15569826009437	0.117049550291137	26.9603621051531	4.3125195265684e-160	4.16928227086453e-158	upregulated
FUT1	255.307591194109	1.54476378386989	0.0573504233178197	26.935525398117	8.42951829369723e-160	8.10816965214562e-158	upregulated
IL12RB2	180.941442103848	2.01032993875197	0.0747307283925057	26.9009814569608	2.1389111064056e-159	2.04698113915554e-157	upregulated
CHAD	109.186067282317	-2.34745	0.0875114774316776	-26.8244	1.67622935350278e-158	1.59612412158413e-156	downregulated
PI3	36613.1631233709	7.56286076544479	0.282143229457551	26.8050407588556	2.82235426264297e-158	2.67403954614108e-156	upregulated
TMPRSS4	510.25010228311	2.92534031375531	0.109222229669274	26.7833784625463	5.04703893691161e-158	4.75802690624568e-156	upregulated
GBP1	1366.58072318691	2.22597787324909	0.0832549429800594	26.7368854457355	1.7543676423549e-157	1.64571843836549e-155	upregulated
EPOP	270.991812704954	2.36758336518457	0.0885874311238163	26.7259512455605	2.3509113365205e-157	2.19445413377965e-155	upregulated
SDR9C7	1817.85311781681	1.68104432783454	0.0629248335390979	26.7151175980471	3.14146176542738e-157	2.91801759770016e-155	upregulated
CTPS1	735.863085556378	1.23762310625791	0.0463366400771988	26.709383852519	3.66219802780351e-157	3.38512148433408e-155	upregulated
SKA1	82.3421892907854	1.85627088940261	0.0695640026647815	26.6843599892851	7.14960502641393e-157	6.57659541968532e-155	upregulated
MELK	206.970221867004	1.97902536471625	0.0743251781515606	26.6265808429105	3.34265004093044e-156	3.05989737321695e-154	upregulated
IL20	42.2021072214607	5.70802769420969	0.214450747085927	26.6169634369358	4.31957300885008e-156	3.93517254541828e-154	upregulated
PLA2G3	889.127324538018	2.28882769288566	0.0859969403077851	26.6152224101682	4.5247445215554e-156	4.1023628678925e-154	upregulated
MYD88	1959.44611475418	1.17081080559982	0.0440301329077003	26.5911258558808	8.59782428937215e-156	7.75810345044347e-154	upregulated
HERC6	1494.95501766847	3.42124071307675	0.128738297480876	26.575158907822	1.31518152265513e-155	1.18110780439773e-153	upregulated
CTSC	3684.02358311991	1.24852726308648	0.0470732622023912	26.5230664855656	5.25373300725078e-155	4.69589560162241e-153	upregulated
NAMPT	4638.39832157586	2.31127656484273	0.0871444594658446	26.522358151164	5.35351017799387e-155	4.76261335036647e-153	upregulated
RGS20	150.726114957835	2.38758177697884	0.0903860169562828	26.4153887667563	9.12078922574209e-154	8.07616051582182e-152	upregulated
PRSS53	566.214435989293	3.49440418482023	0.132483335719679	26.3761790555608	2.5713306544135e-153	2.26623928234797e-151	upregulated
MPHOSPH6	704.544363010332	1.90393369765543	0.072231036874644	26.3589418072412	4.05349543076173e-153	3.55600393136593e-151	upregulated
CCR7	189.882667127687	2.67563348698769	0.101511898571189	26.3578311966188	4.17408635329702e-153	3.64491992205646e-151	upregulated
KIF20A	315.813971597736	2.01446858811035	0.0765000833176162	26.3328940407371	8.05922784795514e-153	7.00524350875697e-151	upregulated
CCNA2	391.620180108365	1.83584324740431	0.0697439951648525	26.3225994304594	1.05723440625237e-152	9.14773276898456e-151	upregulated
MACROD2	149.480734713306	-2.11395	0.0803368781998783	-26.3136	1.34140676844686e-152	1.15537803887725e-150	downregulated
LGALS9B	46.0959226438339	3.20066180293439	0.121743015256737	26.2903115729858	2.47504700076914e-152	2.12215681527486e-150	upregulated
UGT1A7	162.69355591984	2.95703921846747	0.11251922598588	26.2803018111639	3.22118325668075e-152	2.74946853742538e-150	upregulated
CTLA4	53.0612022340559	3.07699995740517	0.117299510851754	26.2319930838754	1.14728621359845e-151	9.74884594685068e-150	upregulated
TRIM14	1748.74524473658	1.31197411667762	0.0500923560865196	26.1911041758862	3.35588791355496e-151	2.8388714318729e-149	upregulated
ULBP2	47.9664963669429	2.64135943534697	0.101222396099654	26.0946147999355	4.19678864935468e-150	3.53444213851653e-148	upregulated
CXCR4	356.152007700061	1.88007462716231	0.0720562446111553	26.0917653606284	4.52120915824958e-150	3.79081382033944e-148	upregulated
CDC25B	1730.84843725757	1.59570239418718	0.061166580703001	26.0878142254712	5.0129008456347e-150	4.18455762660493e-148	upregulated
FAM83A	1165.05245528482	2.59832691089337	0.0996159991043457	26.0834297126476	5.62125581648137e-150	4.67180598537305e-148	upregulated
GOT2	2892.63342473904	1.00229653119512	0.0384506054165491	26.067119628856	8.60607786440957e-150	7.12124757435358e-148	upregulated
RAB5IF	796.162588258574	1.25866948004065	0.0483247464325157	26.0460648624065	1.49078783760588e-149	1.22821472759973e-147	upregulated
RNF222	372.949964428992	2.12768088628306	0.0817785512357551	26.0175908490881	3.13185648261849e-149	2.56907136316614e-147	upregulated
PRSS22	616.383239327629	3.48365270835121	0.134138295400053	25.9706051725317	1.06416811773491e-148	8.69177657886152e-147	upregulated
TNFRSF9	45.3934968360147	2.82262860731311	0.108729349346281	25.9601351823012	1.39717535860831e-148	1.13626935065532e-146	upregulated
ATP6V1B2	4100.18851648905	0.796338830498639	0.0307019089696694	25.9377627392924	2.4989074310159e-148	2.0235810645436e-146	upregulated
TGIF2-RAB5IF	712.459448822669	1.26101	0.0486394917642825	25.9257066656071	3.41764615850809e-148	2.75578625776893e-146	upregulated
GBP5	262.598223916225	2.47770670471804	0.0956055678232063	25.915924784839	4.40562725614297e-148	3.53738266426496e-146	upregulated
UBE2L6	2016.3340745926	1.57302650638937	0.0609473153928694	25.8096110755586	6.91686639929887e-147	5.53028275950693e-145	upregulated
ENKUR	30.6137903178067	4.91234929246911	0.190789234211932	25.7475182641196	3.43646319656738e-146	2.73603113914938e-144	upregulated
IGFL2	470.942090003107	-2.14068	0.083319235445051	-25.6925	1.41933649273666e-145	1.12531410882289e-143	downregulated
CCNB2	319.858331538831	1.66496840124532	0.0648711197784857	25.6657879027009	2.81803985211118e-145	2.22495988156895e-143	upregulated
HK2	3022.44257464617	1.79344786024481	0.0698955921351679	25.6589550994367	3.35903236622146e-145	2.64109146504276e-143	upregulated
GPR68	918.796083453033	1.95398410472427	0.0762440864298115	25.6280086262566	7.43673139875314e-145	5.82308360640385e-143	upregulated
IL17A	15.313464647552	7.27525223986667	0.284888012486068	25.5372354083254	7.6110469257344e-144	5.93505054303462e-142	upregulated
TNFRSF21	1222.1886465296	1.61344028710402	0.0632896500342392	25.4929563717158	2.35968850714451e-143	1.8250505110972e-141	upregulated
ARG1	5259.15187892653	2.43230583928116	0.095410506661853	25.4930607160652	2.35341035223697e-143	1.8250505110972e-141	upregulated
SQOR	1998.15108378587	1.00223	0.0393143403764261	25.4926400023479	2.37882610907185e-143	1.83237300572368e-141	upregulated
CYP24A1	67.0655626135557	3.47354395237781	0.136332204131487	25.4785285289432	3.41029327242334e-143	2.61626102101821e-141	upregulated
GBP6	403.998843801495	3.00304605374886	0.118030846596061	25.4428917554599	8.46154044923642e-143	6.46523104728149e-141	upregulated
TMEM43	4393.28469015346	-0.845848	0.0333051550921567	-25.3969	2.7286991111926e-142	2.07655098224854e-140	downregulated
TGM3	12013.5783098381	2.74597831138652	0.108145994163415	25.3914010650935	3.13839702543995e-142	2.37877940940246e-140	upregulated
ERCC6L	68.9394948819036	2.0551874851053	0.081243269455701	25.2967107167679	3.47185561823772e-141	2.62104351035803e-139	upregulated
PLA2G4B	1218.64229553715	2.14482990032945	0.0848020965632211	25.2921801140902	3.89411660937482e-141	2.92815935043823e-139	upregulated
LYN	873.370072267387	1.39294743640161	0.0551007236289597	25.2800207449455	5.29842316842011e-141	3.96837235645821e-139	upregulated
CDC6	211.234632751896	1.75662588119363	0.0695774032085486	25.2470744837716	1.21952770143623e-140	9.09796473012404e-139	upregulated
VSNL1	936.562159642226	1.61374224527027	0.0639585851876776	25.2310497571978	1.82859088676166e-140	1.35882230248026e-138	upregulated
NKX6-2	179.903442269292	-0.882909	0.0350212819330202	-25.2106	3.0627919108724e-140	2.26706421559067e-138	downregulated
HAS3	1191.39795082385	2.26422723136435	0.089905338201217	25.1845694223049	5.91239635034479e-140	4.35929955029897e-138	upregulated
MREG	1115.79261054857	1.45535613174999	0.0577922965642018	25.1825280923597	6.22479157411261e-140	4.57184401309534e-138	upregulated
C11orf52	62.650734509941	-1.46277	0.058155796872085	-25.1526	1.32436931538266e-139	9.68937226146177e-138	downregulated
TMEM165	1561.3784448411	1.43246173735991	0.0569675163347882	25.1452376638921	1.59329484268435e-139	1.16120553746253e-137	upregulated
ARL11	57.545328389878	1.47426000539458	0.0586558776933101	25.1340541369604	2.11149761665448e-139	1.53297962980788e-137	upregulated
TMPRSS11A	25.5680006662769	7.47919257418519	0.297731841670578	25.1205666556164	2.96488034462596e-139	2.14433273474493e-137	upregulated
CASP4	1651.49823442026	1.08279530468661	0.0432666441511562	25.0260986478119	3.17921766233347e-138	2.29060819329114e-136	upregulated
GRHL3	2559.95268291528	1.74827570067304	0.069858573491489	25.0259290062091	3.19276514717007e-138	2.29165555961082e-136	upregulated
LGALS9C	53.8059917490844	2.81633596382794	0.11260697472615	25.0103154860257	4.72151831722383e-138	3.37615285256884e-136	upregulated
KLHDC7B	213.036883938333	4.3014778512372	0.172499358611306	24.9361962030813	3.0147100437817e-137	2.14758423382028e-135	upregulated
BMAL2-AS1	24.8916475046579	2.17267212845269	0.0871418009492511	24.932605302913	3.29756445650644e-137	2.34028272982549e-135	upregulated
YARS1	2034.96774413533	0.934495081747563	0.0374974186412316	24.9215843546096	4.34204350707303e-137	3.07005158266891e-135	upregulated
ZSCAN18	476.768883799259	-1.75047	0.0702900745991026	-24.9034	6.82678351033308e-137	4.80894872629374e-135	downregulated
SH2D2A	49.7758449758877	2.49661253518333	0.100318093922879	24.8869614399038	1.02984088284501e-136	7.22757588482598e-135	upregulated
BIRC5	377.154332380948	1.75664469360407	0.0706008043403615	24.8813694123853	1.18386113832958e-136	8.27785413660782e-135	upregulated
UBE2C	206.806451683854	1.6672377867998	0.0670339327711833	24.8715496447273	1.51203401818003e-136	1.05336516950343e-134	upregulated
INPP5A	748.715016867768	-0.914464	0.0368458473319075	-24.8186	5.64103903133062e-136	3.91545965584923e-134	downregulated
LAMP3	1000.58833130632	2.14402900958371	0.0865206777037816	24.7805387854701	1.45348547163236e-135	1.00518599277232e-133	upregulated
RTP4	97.1446238494606	2.25710113126787	0.0911149360735519	24.7720212353092	1.79560196218299e-135	1.23726769386929e-133	upregulated
CNGA1	96.4748453121131	-1.76102	0.0710907331692987	-24.7714	1.82370828760312e-135	1.25208146165912e-133	downregulated
LTB4R	3823.11270228807	1.59188730298949	0.0642886360062574	24.7615659917648	2.32728874677984e-135	1.59205034161485e-133	upregulated
ATP12A	3694.07145356142	3.98798200751418	0.161323665059313	24.7203781667615	6.45845520703202e-135	4.40220387474999e-133	upregulated
CEP55	204.19651825415	1.88098871670821	0.0761227765425344	24.7099331125579	8.36421546565091e-135	5.68077128525516e-133	upregulated
CKMT1A	3089.47546479599	1.57673874712162	0.0638308254638763	24.7018385813285	1.02192344787462e-134	6.89125530739364e-133	upregulated
CKMT1B	3089.47546479599	1.57673874712162	0.0638308254638763	24.7018385813285	1.02192344787462e-134	6.89125530739364e-133	upregulated
CSTA	11036.6913122656	2.10994778626629	0.0854211131209469	24.7005419290057	1.05523950835867e-134	7.09068561840013e-133	upregulated
KIF4A	200.207838285011	1.6387903465844	0.0664366948448065	24.6669457355239	2.42154128290925e-134	1.62140585759178e-132	upregulated
SGK1	3157.37212742661	1.37317	0.0558089724913778	24.6047835403733	1.12271915237401e-133	7.49098775293488e-132	upregulated
ADAMTSL3	170.757171619933	-2.11288	0.0859144527954796	-24.5928	1.50756197183236e-133	1.002343572079e-131	downregulated
KCNK6	2768.08358013584	1.20052498263333	0.0488257511712614	24.5879470122715	1.69987245394262e-133	1.12625465488667e-131	upregulated
WLS	2350.93428870971	-0.873999	0.035591159524998	-24.5566	3.67406451303673e-133	2.42577869190011e-131	downregulated
ALOX12B	4779.06175608805	2.3183594268609	0.0945045106203722	24.5317330531854	6.77636210120617e-133	4.45851685610263e-131	upregulated
SKA3	120.485681922259	1.98477621318613	0.0810419029565868	24.4907404784084	1.85391734823819e-132	1.21556677618566e-130	upregulated
GGH	1239.65364653312	1.66747343360002	0.0681556798175301	24.4656562455876	3.42924142748515e-132	2.24071364860056e-130	upregulated
FUT2	507.931082111363	2.60235929289871	0.106398553587755	24.4585965236111	4.07684143788727e-132	2.65471025451979e-130	upregulated
ACKR2	282.707218605349	2.25220201914258	0.0921479415404376	24.4411538824688	6.24951566676725e-132	4.0555504236155e-130	upregulated
RNASE4	1067.37911481741	-1.43984	0.0589266770859597	-24.4344	7.37493958612596e-132	4.76954710639935e-130	downregulated
KLK10	5217.50690690561	2.46827197647352	0.101110654330825	24.4115913679833	1.28817967370403e-131	8.30262470646858e-130	upregulated
SERPINB11	22.9393037066332	4.51861360858831	0.185377694352202	24.3751742860893	3.13633169986109e-131	2.01458811459891e-129	upregulated
CLDN17	102.115647387368	5.89673969722213	0.241931249986911	24.3736172881393	3.25785309292172e-131	2.08557629249235e-129	upregulated
HJURP	132.851801951091	1.63368719323789	0.0670612305424884	24.3611275847798	4.4190313379164e-131	2.81940150916424e-129	upregulated
FBXO45	2038.74038729264	1.58920419418607	0.0652701041279528	24.348117954135	6.06962942727079e-131	3.85951033615283e-129	upregulated
BUB1	224.850628380343	1.70372446004627	0.0699887487351366	24.3428335387706	6.90444558988384e-131	4.3756635278498e-129	upregulated
TMEM132B	142.181964859233	-1.8914	0.0777358749385136	-24.3311	9.18566962675404e-131	5.80197512524541e-129	downregulated
CACNA2D2	154.031064560045	-1.67405	0.0688891973658846	-24.3006	1.93274852124237e-130	1.21673261558212e-128	downregulated
MCM10	126.468202084421	1.98046945791731	0.081639340303567	24.2587636126547	5.34410817824156e-130	3.35316244600991e-128	upregulated
CDC25A	97.5047831036227	1.88693582914567	0.0779681539859137	24.2013659767625	2.15226092386074e-129	1.34597994212004e-127	upregulated
ANG	310.77986025444	-1.39354	0.0575850829766801	-24.1997	2.23935435718233e-129	1.39583966165289e-127	downregulated
DLGAP5	203.942939822639	2.08125830128988	0.0860155582837096	24.1963005625699	2.43343687856516e-129	1.51184247252233e-127	upregulated
PYGL	2167.83434243357	1.2995260706274	0.0538039667408322	24.1529788479552	6.9474688890638e-129	4.30220875747941e-127	upregulated
EIF4A1	7874.04266529643	0.990583	0.0410355770479483	24.1396159609148	9.59836892614854e-129	5.92441344565435e-127	upregulated
MKI67	1580.02000784149	1.8026966332919	0.07472522584636	24.1243383726717	1.38862969117092e-128	8.54322857727201e-127	upregulated
SHROOM2	596.582772436314	1.27765277428675	0.0529659313112035	24.1221619757773	1.46361456617732e-128	8.97541502087184e-127	upregulated
STIL	191.177715279112	1.58580453772306	0.0659231519610466	24.0553506704305	7.33805947808513e-128	4.48544803387855e-126	upregulated
ABHD17C	791.397476862454	1.30021373526478	0.0540889986695183	24.0384138595176	1.10347991542257e-127	6.72342151683033e-126	upregulated
PRC1	865.015159144199	1.13711708692602	0.047374423237895	24.0027637110404	2.60201293675152e-127	1.58030586982387e-125	upregulated
GBAP1	791.810375829256	1.49120717391023	0.0621713257161998	23.9854491878991	3.94500804527492e-127	2.38830534983752e-125	upregulated
HTR3A	100.637179383269	4.40413861538113	0.183857590544635	23.9540755556238	8.37937953764098e-127	5.05671537766748e-125	upregulated
STX6	1709.79672711575	0.620756428329441	0.0259352629503089	23.9348422847607	1.32912324333795e-126	7.99541471047961e-125	upregulated
GCNT4	430.903184541659	2.11163930618621	0.0882468049036273	23.9287904926676	1.5366456439125e-126	9.21452478053734e-125	upregulated
MMP12	116.525752490249	5.05274401561759	0.211265865928497	23.9165186170097	2.06202587435892e-126	1.23259710704187e-124	upregulated
SPTSSA	2447.85566238687	1.50843411613539	0.0630867282523846	23.9104825677559	2.38281732530172e-126	1.41987438670259e-124	upregulated
EZH2	499.041200588761	1.24707655763234	0.0521649143267005	23.9064239581053	2.62606829902777e-126	1.55991749837859e-124	upregulated
ZWINT	427.253454455517	1.38288329495945	0.0578888588007134	23.8885914078929	4.02443653186204e-126	2.38309524507043e-124	upregulated
STAT3	11544.8721972315	1.18842078631357	0.0497603134559146	23.8829039404355	4.61112381722885e-126	2.7219995393355e-124	upregulated
CCND1	5939.1534880823	-1.15091	0.0482445481544823	-23.8558	8.82603672255937e-126	5.19393074086265e-124	downregulated
RAB3B	274.463650637512	-3.08297	0.129258282733081	-23.8513	9.82583634840448e-126	5.76438925591073e-124	downregulated
CDCA5	262.003570320649	1.49646486404295	0.0627595116738565	23.8444312922583	1.15672365476891e-125	6.76504831302964e-124	upregulated
TXNDC17	986.178315659836	1.29143536805643	0.0541683547456104	23.841140719916	1.25130313393651e-125	7.2956747953732e-124	upregulated
DCUN1D3	776.493319282748	1.13241572398512	0.047530191807488	23.825187337172	1.83138432798364e-125	1.06450618499883e-123	upregulated
PLK1	370.388653153323	1.96734645774245	0.082580817613908	23.8232862617132	1.91639024031675e-125	1.11051005087957e-123	upregulated
SHCBP1	189.984661073133	1.5702438000833	0.0660537879666536	23.7721991186337	6.47754271011232e-125	3.74216331749751e-123	upregulated
METAP1	1488.98744599989	0.721984586098025	0.0303984579291918	23.7506977419634	1.08064890063448e-124	6.22407781705861e-123	upregulated
SPRR3	48.1125358032609	7.44833036319139	0.313742427440306	23.7402713555805	1.38483200572044e-124	7.95187323527169e-123	upregulated
MOAP1	682.403974369191	-0.706371	0.029758552524627	-23.7367	1.50632576182513e-124	8.62337367396509e-123	downregulated
KRT6B	74847.7759803284	3.00926908095994	0.126831935393587	23.7264303475423	1.92447551762038e-124	1.09840019829484e-122	upregulated
CXCL2	33.4557459316695	3.49818828812936	0.147592003266567	23.7017467796765	3.4592057109298e-124	1.96842309358585e-122	upregulated
LCE3A	1584.47888386962	7.44411595689278	0.314516116679361	23.6684721771565	7.61828678428297e-124	4.32212324177778e-122	upregulated
CKAP4	4556.99284553741	1.05972984730093	0.0447806625977768	23.6648987715859	8.29184608997444e-124	4.69021467340077e-122	upregulated
MAPK6	3476.96020192883	1.41249	0.0597793915874037	23.6284247548219	1.96740077717864e-123	1.10953206329637e-121	upregulated
CDC42SE1	3050.00122593156	0.737239583678722	0.0312400298066634	23.5991959111855	3.92808105258895e-123	2.20870053013377e-121	upregulated
YPEL3-DT	136.861067873883	1.75671575321554	0.0744924848091283	23.5824561056967	5.83435620172442e-123	3.27086436883065e-121	upregulated
XDH	357.055283979877	2.73684426326639	0.116100027109829	23.5731578311982	7.26733614081592e-123	4.06220508944899e-121	upregulated
CARD6	469.118265852339	1.86372200780311	0.0791111647097107	23.5582678455288	1.03285564209916e-122	5.75634751827556e-121	upregulated
KLRK1-AS1	78.5714769871601	2.05074295698318	0.0872127608375666	23.5142533877889	2.91574849801889e-122	1.62024980319531e-120	upregulated
TPX2	693.239939905732	1.45751884765221	0.061984921438708	23.5140871976975	2.9271856309102e-122	1.62184913801513e-120	upregulated
DTX3L	1334.45767490087	1.45301016470411	0.0618108325732762	23.5073708638624	3.42887417140724e-122	1.89427803714274e-120	upregulated
CDCA2	153.133805259436	1.70358642642469	0.0725268361842955	23.4890492409701	5.27793131551361e-122	2.90731164237405e-120	upregulated
SPRY2	453.033948137361	-1.01986	0.043431718663745	-23.4819	6.24666376241412e-122	3.43095743866623e-120	downregulated
ICOS	50.5301505518991	2.85870655389306	0.121815929812865	23.467427932329	8.77653835069925e-122	4.80654986148555e-120	upregulated
CKS2	299.886679802149	1.62264877572809	0.0691455277837866	23.4671543878008	8.83316182554428e-122	4.82361911908468e-120	upregulated
ZNF667-AS1	190.600730842121	-1.54468	0.0658965787647342	-23.4409	1.63696339943294e-121	8.91345386662494e-120	downregulated
HASPIN	56.0747437821517	1.61089207224442	0.0688993365236207	23.3803713290063	6.76935128571349e-121	3.67542800896805e-119	upregulated
GTSE1	146.757450381692	1.77445850859819	0.0759119829273019	23.3752095541691	7.63922492476984e-121	4.13587637427039e-119	upregulated
NCAPG	228.819157105516	1.6171404721302	0.0692199448093232	23.3623484760766	1.03231835488608e-120	5.57304857741773e-119	upregulated
APBA1	324.142138027423	-1.29596	0.0554798636325933	-23.359	1.11591624411308e-120	6.00724344025534e-119	downregulated
AFAP1L2	1407.08867572966	1.24964837106878	0.0535662678555065	23.3290169559633	2.25100490835806e-120	1.20833688409283e-118	upregulated
CRY2	1921.56295510148	-1.57379	0.0674679170788688	-23.3265	2.3854569390922e-120	1.27689332030673e-118	downregulated
RASGRP1	710.430991480102	1.5462177703504	0.0662913097918503	23.3245922460336	2.49622621903346e-120	1.33242227111169e-118	upregulated
SERPINB1	2223.13836198502	1.70952514779246	0.0733128560204002	23.318217848678	2.8971060179852e-120	1.5420579195169e-118	upregulated
TRPV3	905.910281333129	1.61931276293153	0.0695091872999391	23.2963846339338	4.82359241067107e-120	2.56028718738953e-118	upregulated
NEK2	109.545	1.5668629554571	0.0672616641234388	23.2950370151649	4.97771195227892e-120	2.63471127887523e-118	upregulated
FGFBP1	2904.08707468446	2.30840951132995	0.0992280059986556	23.2636893999586	1.03404616792979e-119	5.45797794877482e-118	upregulated
PLLP	688.908264203398	-1.78019	0.0765956903881305	-23.2414	1.73733637751097e-119	9.14466306040428e-118	downregulated
PRR11	354.487926742192	1.36085608532705	0.0585572185027955	23.2397665073877	1.80534752654227e-119	9.47632417740982e-118	upregulated
S100A2	11858.146252675	2.31430898352022	0.0996150514926038	23.2325230860524	2.13693568999664e-119	1.11858548037973e-117	upregulated
ANKH	2767.05537466696	-0.740066	0.0318579487675121	-23.2302	2.25668834387502e-119	1.17801618259195e-117	downregulated
FBXO10	293.023734438291	1.19843707594105	0.0516465205664149	23.2046043527738	4.09105867584961e-119	2.12971073760094e-117	upregulated
BLM	79.3295366327555	1.70252322457692	0.0734103064394821	23.1918828179861	5.49845645620169e-119	2.85452743530317e-117	upregulated
ARHGEF26	611.174494753256	-1.23534	0.0533080707822102	-23.1736	8.40484164931558e-119	4.3514574976197e-117	downregulated
ENTPD7	691.265752308743	1.39728167855674	0.0603000013963637	23.1721666036479	8.69176943749846e-119	4.48774765861467e-117	upregulated
DUOXA1	1607.8318788891	1.44099916663226	0.0622428829347546	23.151227878419	1.41293421000848e-118	7.27545933300293e-117	upregulated
CHP2	2102.80095871927	-2.2418	0.0968741230555321	-23.1413	1.7769281479565e-118	9.1249353592487e-117	downregulated
PLA2G4E-AS1	159.955307573197	2.04620637304335	0.0885404628467751	23.110409718373	3.6385459451323e-118	1.86342721930573e-116	upregulated
BATF2	82.7862759977889	3.1036066188258	0.134352485283838	23.1004779127756	4.57904821853446e-118	2.33396786590454e-116	upregulated
MSMB	123.518036929993	-3.77978	0.163624	-23.1005	4.58196235219004e-118	2.33396786590454e-116	downregulated
APOL2	1028.01398467199	1.36138295310079	0.0589405686081372	23.0975537774646	4.89964098015567e-118	2.4890964325193e-116	upregulated
CNGB1	33.8034401234629	3.87168118360945	0.167626946039749	23.0970096102053	4.96172860870431e-118	2.51389827289674e-116	upregulated
TMEM116	190.031160950215	-1.4851	0.0643343246541985	-23.0841	6.69505017753252e-118	3.38305348837503e-116	downregulated
RAN	5991.39977646209	0.923398861346038	0.0400506430642285	23.0557811485124	1.28705072329822e-117	6.48625642440903e-116	upregulated
NIPAL4	3308.72784970198	1.30573319875978	0.0566569319681384	23.0463096641744	1.60173964215195e-117	8.05075980878974e-116	upregulated
SLAMF7	285.386722340155	1.67841734363843	0.0728656831842466	23.0344006985349	2.10853218420449e-117	1.05699937456325e-115	upregulated
CDC20	497.953202647594	1.90968757179859	0.0829340750553974	23.0265734623914	2.52589565201458e-117	1.26288117968402e-115	upregulated
PCSK9	296.801807399837	2.61507276444138	0.113574312011057	23.0252133439012	2.60640663679869e-117	1.29970524633417e-115	upregulated
TRIB2	897.692	0.901198920380853	0.0391785354455817	23.0023636700918	4.41416734876381e-117	2.1953820758983e-115	upregulated
AGR3	13.9001697979298	-6.93767	0.301748848330037	-22.9915	5.66578786429952e-117	2.81049775498983e-115	downregulated
FAM43A	1589.53036489573	2.12181606179949	0.0923379062672473	22.9788192907305	7.59233113542345e-117	3.75632069673992e-115	upregulated
CARHSP1	1915.69150170169	1.63321913813114	0.0711231989400418	22.9632407213289	1.08663417480306e-116	5.36214348394352e-115	upregulated
TRIM22	1679.82097275976	1.85651625899627	0.0808862829936559	22.9521766891165	1.40153764784235e-116	6.89811347765316e-115	upregulated
EFNB2	1403.45988677193	-1.14246	0.0498105979894656	-22.9361	2.03023246090248e-116	9.96654790197955e-115	downregulated
TNNC1	58.6377851468241	-2.48013	0.108170376193611	-22.928	2.4455308026298e-116	1.19742540514295e-114	downregulated
MYO5A	3537.95502454366	0.996708504958951	0.0434869570741521	22.9197113805734	2.95530718613031e-116	1.44330195541194e-114	upregulated
RAD54L	102.76243308134	1.22430470345273	0.053424348635439	22.9166051570836	3.17379028119589e-116	1.54601933260619e-114	upregulated
CNFN	14366.0385168259	3.09499962830872	0.135060318809184	22.9156843075529	3.24160604180809e-116	1.57500494580055e-114	upregulated
ADH7	75.0114601052296	3.21629118091063	0.140446892332023	22.9004083145334	4.60285322060681e-116	2.23067687154165e-114	upregulated
NEU2	179.63962471773	2.57988898130874	0.112988121893035	22.8332760832249	2.14281008525166e-115	1.03581908942433e-113	upregulated
OAS3	3443.05558509554	2.55866473148189	0.112097080799571	22.8254358920976	2.56368769109479e-115	1.23611496332201e-113	upregulated
SLA2	132.380789894919	1.2841607454305	0.0563038611035238	22.8076853036662	3.84675183110987e-115	1.85005331085535e-113	upregulated
RCC1	858.617350809817	1.12153944306462	0.0491951586776294	22.7977604547217	4.82579883244732e-115	2.31503954622897e-113	upregulated
PITX1	291.139212327557	3.30021358775349	0.144998351956574	22.7603523986389	1.1333154381801e-114	5.42302884799865e-113	upregulated
TMEM241	412.78176110659	0.971269927276565	0.0427009342617678	22.7458706482258	1.57662466382767e-114	7.5253049760379e-113	upregulated
PLK2	2092.50785866634	0.934859169314377	0.041116554805952	22.7368069558942	1.93828546329751e-114	9.22828423216697e-113	upregulated
PCLAF	195.166670202675	1.87476625152662	0.0824568387486984	22.7363343050332	1.95926806772482e-114	9.30480466549312e-113	upregulated
CASP7	1116.68295205255	1.08259732653227	0.0476254206292275	22.7315016272609	2.18725739859177e-114	1.03615851114789e-112	upregulated
ITM2A	1116.50328830186	-1.67746	0.0737971276762868	-22.7307	2.22647641743547e-114	1.05210727266795e-112	downregulated
VWA7	73.1524917423018	-1.41305	0.062166602203763	-22.73	2.26161226249869e-114	1.06605200900716e-112	downregulated
KRT77	8098.76464402976	-2.33027	0.102582472896838	-22.716	3.11121740835585e-114	1.46288979332345e-112	downregulated
CDH3	3799.48682115705	1.97529458507704	0.0870260478243238	22.6977397510282	4.716265532647e-114	2.21209196975564e-112	upregulated
SERPINA1	360.920066251894	2.14407878295743	0.0944943034540322	22.690032145699	5.6196598055592e-114	2.62930700384052e-112	upregulated
ABCC1	2345.90184260877	1.19530043265081	0.0526836819271459	22.6882478393167	5.85229472716991e-114	2.73140721145671e-112	upregulated
NMI	486.588362209942	1.54372450434795	0.0680879523447362	22.6725059454265	8.36919191644171e-114	3.89650657554433e-112	upregulated
TMEM171	55.7501629911823	2.56684189717857	0.113265916246053	22.6620856675232	1.06038250455466e-113	4.92480099970741e-112	upregulated
RABIF	454.624177184491	0.786905210380249	0.0347495235038915	22.6450647673521	1.56043151415889e-113	7.22949065080606e-112	upregulated
IDO1	74.1408665557758	3.01842831731411	0.133310557870963	22.6420800086651	1.66975899167115e-113	7.71713734955527e-112	upregulated
PGAM4	638.996367532177	0.934833816179481	0.041346237768234	22.6098882664896	3.46414697940341e-113	1.59713190055268e-111	upregulated
IL37	656.455617904356	-2.91593	0.129041496191349	-22.5969	4.65140756874346e-113	2.13930878689611e-111	downregulated
OAS1	1296.9356776663	2.46744324823592	0.109265070588307	22.5821777714568	6.48722765233241e-113	2.97642800929895e-111	upregulated
GPRASP2	230.506704265852	-0.697787	0.0309261218513923	-22.563	1.00034603928834e-112	4.57863698030791e-111	downregulated
CERS3	3547.91592514155	1.16295697330742	0.0515631490302466	22.5540331647556	1.22588480569357e-112	5.59741956218975e-111	upregulated
TCAF2	630.655348071978	1.10749667365259	0.0491094718904527	22.5515899686939	1.29546761728334e-112	5.90091727882262e-111	upregulated
RAB38	1547.2076541638	1.23920200758108	0.0549923228755933	22.5340909927459	1.92345216978361e-112	8.74040651444355e-111	upregulated
TMPRSS6	52.9643522408396	-2.88417	0.128018818031342	-22.5293	2.14323217118308e-112	9.71581493104022e-111	downregulated
JMJD7-PLA2G4B	1384.30925805718	1.83539430375457	0.0814728247239164	22.5276871149871	2.22262683107386e-112	1.00516839670689e-110	upregulated
SOX5	218.717927799146	-1.81444	0.0805446006668499	-22.5272	2.24967121258574e-112	1.01497666207827e-110	downregulated
SCIN	163.685818952563	-1.9236	0.0854183419040295	-22.5197	2.65878031569152e-112	1.19670375776814e-110	downregulated
SCD5	305.332919479627	-1.45941	0.0648305249615266	-22.5111	3.22946013525865e-112	1.45011943372076e-110	downregulated
PSMB8-AS1	604.387227455714	1.0541027395369	0.0468270932055494	22.5105311343986	3.27325865158199e-112	1.46631154110702e-110	upregulated
CRYAB	1891.20423246632	-1.34455	0.0597417430951151	-22.506	3.62626971482109e-112	1.62061756665436e-110	downregulated
PTAFR	975.638008386917	1.52559629388517	0.0677947440691932	22.503164733952	3.86478668562372e-112	1.72314924484433e-110	upregulated
PLCXD1	1784.4614150442	1.78581784370936	0.079385029639312	22.4956500214622	4.57824508809097e-112	2.03645929986469e-110	upregulated
TROAP	122.353054009472	1.6506179436524	0.0735697368315723	22.4360996075228	1.7493129546653e-111	7.76293470209666e-110	upregulated
FCMR	103.970477123289	1.9126441063079	0.085293549260642	22.4242527469832	2.28296804321308e-111	1.0107467628702e-109	upregulated
C14orf132	2012.74926984249	-1.69687	0.0757490822778702	-22.4012	3.83110490464278e-111	1.69220528760084e-109	downregulated
CDHR1	6572.65366322253	-1.67145	0.0746822997710728	-22.3809	6.0459137523406e-111	2.66427952774656e-109	downregulated
AEN	413.896254760808	1.47661976049095	0.0660212835889442	22.365814177206	8.47236115438415e-111	3.72489029035789e-109	upregulated
MAP3K9-DT	218.065392691769	1.82606032549116	0.0816693384041376	22.3591908686093	9.82782843885058e-111	4.3108222474023e-109	upregulated
WDR53	471.596327027835	1.10382265373887	0.0493936520169778	22.3474598185098	1.27811151029539e-110	5.59328753085157e-109	upregulated
SYK	1421.51456533721	0.679232184634193	0.0304080528500533	22.3372469123094	1.60643792905727e-110	7.01391528057745e-109	upregulated
VWA2	482.858676844685	-1.13294	0.0507430576519376	-22.3271	2.01737133852986e-110	8.78785505604649e-109	downregulated
NT5C3A	1315.76791877064	1.8395301780217	0.0823992018322277	22.3246116117381	2.13131857709658e-110	9.26292562325759e-109	upregulated
FOSL1	275.347315563069	3.64675881266486	0.163422972349026	22.3148481529048	2.65141722729931e-110	1.14969576750789e-108	upregulated
ZNF134	498.379823147886	-0.745481	0.0334131869095728	-22.311	2.88985662921535e-110	1.25022587367584e-108	downregulated
GPRASP1	244.55459112442	-1.63783	0.0734412343311006	-22.3013	3.59063148999537e-110	1.5498605035062e-108	downregulated
ANKFN1	160.953053419859	-1.68561	0.0755927522361047	-22.2985	3.8204923734922e-110	1.64532977239326e-108	downregulated
SLC16A6	372.983727747883	1.60166992613022	0.0718561783945914	22.2899402934401	4.62608796609658e-110	1.98774922606721e-108	upregulated
PROB1	129.107255444225	1.80651445559062	0.0810472545770296	22.2896440480123	4.6567978994019e-110	1.99641772388612e-108	upregulated
APOBEC3A	75.3481211106999	3.62931361395076	0.163009604384411	22.2644158155986	8.17815122380996e-110	3.49814418826128e-108	upregulated
S100A11	9159.35599326025	1.24631416130151	0.055992811198166	22.2584673752249	9.33856977818958e-110	3.98550807943501e-108	upregulated
STUM	318.731548632525	-1.77327	0.0796678023583317	-22.2583	9.37523972362671e-110	3.99216668591017e-108	downregulated
ETNK2	217.242438671669	-1.68485	0.0757237749955804	-22.25	1.12838839412996e-109	4.79413266375976e-108	downregulated
GJB4	620.114365082048	-3.3936	0.152707614885977	-22.2229	2.06388317686205e-109	8.74911013833532e-108	downregulated
PRKN	146.029130620828	-1.36755	0.0616210195938439	-22.1929	4.02016372281273e-109	1.70040362463345e-107	downregulated
NUP210	680.895316920618	1.50281476084749	0.067783301873718	22.1708698057712	6.56299076364777e-109	2.76975750513055e-107	upregulated
TACC3	435.591090370537	1.3445884236231	0.060649477947459	22.1698268332652	6.71683005997721e-109	2.82838250681129e-107	upregulated
SOD2	10429.5913554661	1.52206432753265	0.0687296595803868	22.1457	1.14842181385759e-108	4.82515409108371e-107	upregulated
KRT16P3	3297.71982270284	3.63225480233378	0.16410214731497	22.1341089179181	1.48417527059423e-108	6.22204362886947e-107	upregulated
CDH20	23.9586128642588	-2.39565	0.108252058313527	-22.1303	1.61513864583666e-108	6.75612852096224e-107	downregulated
KIF23	280.024787443574	1.51797725672536	0.0686584481019064	22.1091110954372	2.58306523964942e-108	1.07811681114795e-106	upregulated
C12orf56	66.5149364851074	2.30404574613657	0.1042760866793	22.0956292042551	3.4818578740511e-108	1.45005988693174e-106	upregulated
SYT9	16.8578238394459	-3.1591	0.143155512548371	-22.0676	6.46862615724319e-108	2.68802625117546e-106	downregulated
SMAGP	601.543273584832	0.971208170774672	0.0440598779660213	22.0429155869125	1.11707197607012e-107	4.63181550865487e-106	upregulated
RAI14	915.443080085327	-1.3539	0.0614354986918383	-22.0377	1.2522191830903e-107	5.18085181230963e-106	downregulated
AIM2	40.2898407930901	2.63982771451134	0.119823599954715	22.0309497921028	1.45490578278759e-107	6.00632019129458e-106	upregulated
RAP2B	1170.65566913049	0.79639869942097	0.0361807927334566	22.0116431745437	2.22770306640334e-107	9.17668378375584e-106	upregulated
CIMAP3	45.9090297882534	-1.49551	0.0680429892471452	-21.9789	4.58015885112648e-107	1.88263405791748e-105	downregulated
SLC16A1	1130.2508959219	1.38339014260546	0.0629499671509573	21.976026441571	4.88384270840317e-107	2.00311548661324e-105	upregulated
CLSPN	152.413984306732	1.73462128652395	0.0789482730868344	21.9716178543394	5.38170731435704e-107	2.2025479891955e-105	upregulated
GARS1	2956.07823062563	0.961388925284749	0.043757370510935	21.970902594444	5.46712700385739e-107	2.23268512060547e-105	upregulated
NDC80	138.390245111207	1.67208974751179	0.0761296025034465	21.963726231673	6.4027271161515e-107	2.6091457230958e-105	upregulated
RELL2	268.263439889734	1.68282511448745	0.0766607443715553	21.9515884992092	8.36277819252468e-107	3.40056403369421e-105	upregulated
HSD11B1	408.796031491562	-2.97639	0.135611553320156	-21.9479	9.06337715542835e-107	3.6775574671994e-105	downregulated
GATA3	3557.78714905487	-1.52087	0.0693361531576393	-21.9347	1.21210134734978e-106	4.90771547669465e-105	downregulated
S100A7A	24069.713067966	7.42480653677376	0.338665221297134	21.9237349153708	1.54266670508281e-106	6.23283398605844e-105	upregulated
HIGD1A	3998.5802321421	1.33234470856371	0.0608040120915969	21.9121183410829	1.99102899482007e-106	8.02723583464796e-105	upregulated
EPB41L4B	833.949766679755	-1.10629	0.0505193532559654	-21.8984	2.69176564070821e-106	1.08293560776603e-104	downregulated
NRBF2	686.610916696245	0.999032784428969	0.0456269707180345	21.8956632164513	2.85716816799334e-106	1.14704405964631e-104	upregulated
PHYHIP	531.577365494272	-2.70109	0.123406812911721	-21.8877	3.40359186189239e-106	1.36352351355177e-104	downregulated
CLDN23	151.186	-1.90308	0.0870546953392651	-21.8607	6.15037302611769e-106	2.45872190868996e-104	downregulated
BCL2A1	57.1384345702136	2.67595882379813	0.122425063126422	21.8579329710845	6.5336482632656e-106	2.60644423032884e-104	upregulated
TMEM40	1914.94771224121	1.3517009988828	0.0618570229714066	21.8520215482666	7.43671228773796e-106	2.96046767101568e-104	upregulated
PLA2G2F	896.992857809799	2.33665144457074	0.10694150438616	21.8498089958901	7.80586977429759e-106	3.10091040572673e-104	upregulated
CLDN8	176.800936621274	-2.28501	0.10469362573687	-21.8257	1.32366468544256e-105	5.24730588377637e-104	downregulated
ADAM23	245.896864816645	1.90655487941531	0.0873560824953262	21.8250959172456	1.34056150383829e-105	5.30319414117573e-104	upregulated
HDAC1	2125.82176885802	0.675857157452218	0.0309673518992125	21.8248289247297	1.348412322648e-105	5.32313856288686e-104	upregulated
PMM2	738.74441021776	0.861365392590667	0.0394719269519898	21.8222280771434	1.42733089831129e-105	5.62297155760926e-104	upregulated
ENTREP1	313.486695979863	-1.69207	0.0776590014905394	-21.7885	2.98164315854717e-105	1.17218166413507e-103	downregulated
ADCY2	442.622609308889	-1.50241	0.0689934032247914	-21.7761	3.90887035419252e-105	1.53352348533321e-103	downregulated
CDK1	338.317645657658	1.74193537829469	0.0800957520036954	21.7481618527574	7.19034389860886e-105	2.81507906063511e-103	upregulated
IL26	9.67043850701843	4.51553204333185	0.207642651774063	21.7466498561443	7.43122144685045e-105	2.90338588033751e-103	upregulated
CHRNA9	139.678992133719	2.63355405715264	0.121184772947871	21.7317241522207	1.02866466584396e-104	4.01073389981013e-103	upregulated
IRF9	1342.92700213264	1.28170064696733	0.059005431814267	21.7217399747497	1.27844267441579e-104	4.97437581878948e-103	upregulated
CDCA8	269.449386988785	1.2624163560702	0.0581283754929419	21.7177298585179	1.39504293645163e-104	5.41694028746353e-103	upregulated
NFKB1	2481.7012247414	0.659022525169426	0.030348071934567	21.7154660299453	1.46549292762348e-104	5.6788600174923e-103	upregulated
RAB40B	400.962137751525	-0.706342	0.0325361284010687	-21.7095	1.66980870492622e-104	6.45738880605041e-103	downregulated
PHYH	386.492548751226	-0.950552	0.0438021179871418	-21.701	2.00566742728345e-104	7.74040571885826e-103	downregulated
SPINK1	9.69962529643854	-4.13335	0.190591195283486	-21.687	2.72073351968098e-104	1.04786950130965e-102	downregulated
CEMIP	405.18918483619	1.64514803025657	0.0759207536523848	21.6692794935774	3.9996522700759e-104	1.53731056522654e-102	upregulated
CIAPIN1	1105.12698218559	0.716171770192908	0.0330898252035207	21.6432624164091	7.03457019053823e-104	2.69834150891719e-102	upregulated
UGCG	2379.55154248397	1.38387635138068	0.0639472208124982	21.6409147074333	7.40202742408728e-104	2.83355591230363e-102	upregulated
NETO2	181.378425664478	1.95623266934569	0.0904287615076542	21.6328592444574	8.81469142346648e-104	3.3675320117594e-102	upregulated
PPIF	4065.42877652436	1.70062648921481	0.0786385870840832	21.6258525524681	1.02604081270672e-103	3.91196123943252e-102	upregulated
SUN1	3306.1378014506	-0.74183	0.0343066111306524	-21.6235	1.07916619618037e-103	4.10624904647023e-102	downregulated
TFDP1	2852.39833974121	0.699498735059841	0.0323507996748215	21.6223012132914	1.10812067135559e-103	4.20797166363067e-102	upregulated
HS3ST3A1	62.7371815636301	2.37001627836701	0.109661909293489	21.6120282205202	1.38432364836698e-103	5.24630976258119e-102	upregulated
PARP12	861.286809757755	1.14150149228988	0.0528224232319221	21.6101689859627	1.44120194307265e-103	5.45096519346978e-102	upregulated
PCCA-DT	92.6124993940445	1.67279132398459	0.0774880742344763	21.587726117993	2.34258364268577e-103	8.84255327594674e-102	upregulated
PSMD11	2635.10421702127	0.658886582548673	0.0305340728820864	21.5787322278656	2.84563593556862e-103	1.07200706447495e-101	upregulated
ZNF34	146.540900176015	-0.812575	0.037669198187101	-21.5713	3.33843680155507e-103	1.25515950302911e-101	downregulated
ID4	1519.67261798372	-1.58501	0.0736276579404224	-21.5274	8.63266995377166e-103	3.2392170881984e-101	downregulated
IRF7	619.221027930793	2.48438343569698	0.115567674164948	21.4972175709884	1.65306421479259e-102	6.19049679962544e-101	upregulated
SPAG5	292.740169437814	1.25992790882879	0.0586514156208493	21.4816282862389	2.31256599929512e-102	8.6431584064385e-101	upregulated
MICALL1	3806.82	1.29009732572948	0.0600645003662458	21.4785325419017	2.47192715498737e-102	9.2205802480031e-101	upregulated
AURKB	212.138645747112	1.60770625066832	0.074864047772991	21.4750110165474	2.6665682153887e-102	9.92707291029479e-101	upregulated
PGAM1	5019.36993793441	0.953070388937977	0.0443826109868759	21.4739594572253	2.72760186654603e-102	1.0134377993957e-100	upregulated
ALDH3A2	6965.25439093409	-1.08458	0.0505910811235417	-21.4382	5.88377615163163e-102	2.1818331565023e-100	downregulated
EPSTI1	463.593668416908	2.12671800298417	0.0992819129199067	21.421001473852	8.51387064335432e-102	3.15096357072111e-100	upregulated
WNK2	844.169015095706	-2.33206	0.108892470175592	-21.4162	9.44248986999769e-102	3.48783119973852e-100	downregulated
SOCS3	492.349783280498	2.2557045425239	0.105392400193253	21.4029146161177	1.25511560368831e-101	4.62707890550384e-100	upregulated
SELL	146.449407656368	2.30461792559217	0.107781442261891	21.3823259109146	1.95156632784637e-101	7.18062725172056e-100	upregulated
ACADL	49.5974215000875	-2.13701	0.0999871954906095	-21.3728	2.39183428537914e-101	8.78350152590103e-100	downregulated
NR3C2	308.344367330263	-1.49506	0.0699578927359107	-21.3708	2.49902131413866e-101	9.1593723175268e-100	downregulated
MED8	1110.68939283076	0.822926982496568	0.0385510537825039	21.3464199225093	4.20979766045172e-101	1.5399894955193e-99	upregulated
SPIN4	240.990192687612	1.5196	0.0711996757435303	21.3428	4.55359579073807e-101	1.66254502194019e-99	upregulated
DIAPH3	144.209858339946	1.51359819060307	0.0709682461674746	21.3278229679116	6.26568458515434e-101	2.28323956161711e-99	upregulated
AASS	785.886520117528	1.80558804224359	0.0846702266038553	21.3249463792197	6.66299703144426e-101	2.42336143471857e-99	upregulated
CASP5	22.8409183914093	4.21512614964918	0.197668141430524	21.3242564995265	6.76196148288655e-101	2.45464383408462e-99	upregulated
GART	1226.36854963369	0.983452252124806	0.0461533021831199	21.3083832706665	9.49165737292739e-101	3.43895632045126e-99	upregulated
IVL	7913.52277240274	1.91894324658941	0.0900707677336704	21.3048394598292	1.02377865747558e-100	3.7022102634551e-99	upregulated
VNN1	110.606464681786	2.64505392984013	0.124167831482712	21.302247919248	1.08202086557212e-100	3.90537397747165e-99	upregulated
BDNF-AS	65.2445253135283	-1.33769	0.0628686235448104	-21.2775	1.83393161593221e-100	6.60668634796567e-99	downregulated
CD80	13.9291532801209	3.16963642846895	0.149050853721198	21.2654697999772	2.37104598146975e-100	8.52541751477614e-99	upregulated
BUB1B	211.498427252166	1.42793549501216	0.0672033173680116	21.2479911846115	3.44074521141067e-100	1.23482350399661e-98	upregulated
POU6F1	414.583071565787	-1.01564	0.0478374436683776	-21.2311	4.92748856604204e-100	1.76504689674727e-98	downregulated
SPC25	72.6859290503257	1.7794790515819	0.0838746549357576	21.2159329054154	6.80631955812349e-100	2.43345187371476e-98	upregulated
BLNK	400.835362124099	1.14959794540244	0.0541972860327231	21.2113563160402	7.50187101139172e-100	2.6770801091311e-98	upregulated
HMGB3	709.78707871159	1.07570850055974	0.0507169678548006	21.2100317913212	7.71609739711247e-100	2.74835205973467e-98	upregulated
CXCL10	187.256342677558	3.94017223208397	0.18580900924321	21.2054961604504	8.49699211993357e-100	3.02081620413923e-98	upregulated
SLC22A17	366.410917646693	-1.38379	0.0652836937834008	-21.1966	1.02618572852176e-99	3.64142197935559e-98	downregulated
FUT6	15.6348149956699	2.5347524954397	0.119617102481336	21.1905525452366	1.1671957871117e-99	4.13405476074387e-98	upregulated
MEFV	45.1499381255778	2.44786949210079	0.115611380309318	21.1732572135332	1.6849992093046e-99	5.95691231662552e-98	upregulated
GINS1	192.696420877888	1.12608407990289	0.0532277603440131	21.155954573797	2.43216683725574e-99	8.58233322144488e-98	upregulated
CD38	42.9756230878603	2.19294671753272	0.103925125828069	21.1012178244621	7.75138751090667e-99	2.73013089115559e-97	upregulated
SLC7A11-AS1	9.24141375451196	2.81419773053197	0.13337851377128	21.0993334005641	8.06652381856112e-99	2.8358545424474e-97	upregulated
CYP27C1	240.437074694058	1.19556060247761	0.0566986352415811	21.0862324531018	1.06405952411787e-98	3.73386368935362e-97	upregulated
TRIP13	153.077002482382	1.35511895788868	0.0643958208700765	21.0435854311529	2.61813569219694e-98	9.17025013520144e-97	upregulated
TOP1	1990.4020034216	1.24976810325789	0.0594845680974314	21.0099550728999	5.31850668466419e-98	1.85941666361073e-96	upregulated
HRH3	20.062865790998	3.91103685202722	0.186288823833254	20.9944792798089	7.366569236702e-98	2.57070203436954e-96	upregulated
GLRX3	1463.76450754383	1.04347160460358	0.0497311814550508	20.9822403987469	9.52963715433258e-98	3.31943188304133e-96	upregulated
SGO1	48.8128469808466	1.61143629044797	0.0768132716493578	20.9786180935498	1.02838637102828e-97	3.57557676047979e-96	upregulated
CNNM4	1021.61278715193	1.36780333391536	0.0652204280458107	20.9720079260231	1.18170108807977e-97	4.1011087761948e-96	upregulated
HAL	5080.04897531424	2.22697129036861	0.106188665227408	20.971836171021	1.18597495824297e-97	4.10841672463364e-96	upregulated
SERPINB9	394.386811581825	1.55880870496368	0.0743532560811756	20.9649017019757	1.37204031725593e-97	4.74430510432164e-96	upregulated
CLEC3A	103.841956532823	9.68361808732135	0.46207206976037	20.9569431286839	1.62173397074493e-97	5.59749308044547e-96	upregulated
CPLX3	39.8515450816783	3.4373233210697	0.164065854078482	20.9508757344805	1.84212502958995e-97	6.34662312467271e-96	upregulated
KIAA1217	2397.22325519192	0.854955447778576	0.0408303647649913	20.9392067080339	2.35345077758701e-97	8.09356420771257e-96	upregulated
MX1	3993.18942876074	2.90624645983823	0.138932257672328	20.9184426174994	3.63801544965222e-97	1.2488542528163e-95	upregulated
IL17F	8.84199321060747	6.54711542851646	0.313544783541808	20.8809579115306	7.97764199969799e-97	2.7336046700231e-95	upregulated
TNNT2	103.994378694688	-1.9744	0.0945565871722219	-20.8806	8.03102928984297e-97	2.74693093886705e-95	downregulated
STRIP2	69.1687937967955	2.02888684075143	0.0971750832576498	20.8786735522731	8.36828352087843e-97	2.85712800787613e-95	upregulated
NTM	233.663337908777	-1.31325	0.0629087965865857	-20.8755	8.93589508519707e-97	3.04543661815466e-95	downregulated
TMEM255A	114.152203706305	-2.00475	0.0960392815354726	-20.8743	9.17812400288043e-97	3.12237471688656e-95	downregulated
CDKN3	124.583355863082	1.60346009385548	0.0768604390652248	20.8619689577204	1.18683573089488e-96	4.03034950980774e-95	upregulated
HABP2	8.80690067801998	4.34595186961483	0.208429045886883	20.8509896071464	1.49302661458221e-96	5.06106642570988e-95	upregulated
AQP9	516.204290362853	-2.34023	0.112303602750933	-20.8384	1.94050699038298e-96	6.56619052870841e-95	downregulated
GYS1	1633.75908398181	1.04236165534197	0.0500526332005246	20.8253110513884	2.55263363486227e-96	8.62207749500982e-95	upregulated
CMKLR2	214.443376929517	1.76888584528999	0.0849461113585158	20.8236235538127	2.64414438000268e-96	8.91528324851793e-95	upregulated
TGFA	1190.03378790911	1.40695251665082	0.0675844923299644	20.817682698299	2.99314313900513e-96	1.0074079811902e-94	upregulated
DDX39A	1264.13001247514	1.30111363755931	0.062520001483674	20.8111581363137	3.42959116920302e-96	1.15225750115653e-94	upregulated
SLC25A4	474.179153324139	-0.917187	0.0440825835209526	-20.8061	3.81061370629396e-96	1.27800564815158e-94	downregulated
MUC4	167.24734060867	5.61758025939077	0.270068540984933	20.8005724728382	4.27674158851998e-96	1.43180170248878e-94	upregulated
KLK6	3788.9796919306	3.2625473048873	0.156953792916789	20.7866738627781	5.71365668806388e-96	1.90948995735666e-94	upregulated
PPARD	3074.02803477247	1.5470820508483	0.0744286708882046	20.7861034247419	5.78196669470279e-96	1.92891702285076e-94	upregulated
SLC7A5	4298.20499093001	2.0902849696215	0.100595065023861	20.7791999451035	6.67618789754103e-96	2.22332310141485e-94	upregulated
TMEM86A	1720.85962347075	1.52619940148483	0.0735298285159962	20.7561942178719	1.07771247771714e-95	3.58273223513371e-94	upregulated
ARHGEF7	1698.93298905519	-0.574263	0.0276750567612026	-20.7502	1.22107144089375e-95	4.05220363108504e-94	downregulated
PGLYRP2	24.2287065183946	2.83407603237599	0.13659826160006	20.7475263534009	1.29063042994119e-95	4.275551751216e-94	upregulated
TRIM25	3969.10903558206	0.78223697878599	0.0377595632387617	20.7162613041825	2.47147617495377e-95	8.17312426513072e-94	upregulated
PGM5	859.381191709887	-1.52167	0.0734636674297331	-20.7132	2.63249383472884e-95	8.6904400129402e-94	downregulated
IL2RA	89.3386377219758	2.09475171766106	0.101173858161028	20.7044759954401	3.15648836588177e-95	1.04021387904511e-93	upregulated
AMPD3	957.72120407643	1.25974147835809	0.0609094919877653	20.6821865894256	5.01169586073775e-95	1.64872612613055e-93	upregulated
FOXRED2	1007.30888352529	0.926249383949644	0.0448000146932548	20.6752026822238	5.79229514024966e-95	1.90222184770521e-93	upregulated
MOXD1	1048.18691971359	1.10799142803042	0.0535948742807923	20.6735	6.00543640242199e-95	1.96880647732689e-93	upregulated
MEAK7	690.45167521729	1.02484153677193	0.0496200336220945	20.6537856176623	9.02621423075762e-95	2.95401957614208e-93	upregulated
IL21R	68.7476184114822	2.05337784249895	0.0995008046261852	20.6367963577108	1.28288988229675e-94	4.19128972062777e-93	upregulated
AAMDC	294.481644194743	-1.17099	0.0567705525757969	-20.6267	1.58025933666088e-94	5.15393014980844e-93	downregulated
GNA15	2216.13619289522	1.67560942098253	0.0812374330663211	20.626075415438	1.60130819094073e-94	5.21360634194774e-93	upregulated
SYBU	370.630129102723	-1.04405	0.0506241445428877	-20.6236	1.68419835668158e-94	5.4740779864081e-93	downregulated
ANKRD18A	45.2586660122029	-1.9634	0.095228600278032	-20.6178	1.90090326989203e-94	6.16784521595618e-93	downregulated
KIF18A	73.5001872292583	1.67223404032267	0.0812626433925152	20.5781398501331	4.30901993884404e-94	1.395754167883e-92	upregulated
CXCL9	470.081783671205	3.76390868091969	0.182957169457438	20.572621953442	4.82837629044956e-94	1.56131232641175e-92	upregulated
TNFSF10	2157.96390795717	1.21636721817423	0.0591493631070633	20.5643333128125	5.72816968910083e-94	1.84911562928061e-92	upregulated
WFIKKN2	17.2287467050822	-3.2225	0.156714674850748	-20.5629	5.90504559813107e-94	1.90297124215962e-92	downregulated
SERINC4	183.795104681737	-0.852619	0.0414707326589942	-20.5595	6.32328288071943e-94	2.03429350266133e-92	downregulated
TMEM132C	179.08428917747	-1.98432	0.0965264357622143	-20.5572	6.62873846309677e-94	2.12894856164781e-92	downregulated
CGAS	74.9826631670604	1.67845511735842	0.0816998600900672	20.5441614650021	8.6797264022766e-94	2.78294645679762e-92	upregulated
ATP2A2	9060.43984777597	0.663551711056848	0.0323233503545435	20.5285560988753	1.19678481540097e-93	3.83072220726908e-92	upregulated
GLT1D1	130.09426533794	1.60246440678729	0.0781637140742076	20.5013851474091	2.09251802287284e-93	6.68653018809737e-92	upregulated
TJP2	2685.20591711204	0.878663016200075	0.0429151008099256	20.4744483787127	3.6384398753433e-93	1.16068682151313e-91	upregulated
EXO1	110.368026440155	1.55976029557211	0.076209287824972	20.4668005710062	4.25664895597821e-93	1.35561749692153e-91	upregulated
FLVCR2-AS1	74.6734025204417	1.65336829012473	0.0808553973356291	20.4484591580402	6.2002919541559e-93	1.97129752079363e-91	upregulated
SMIM10L2A	89.136747226026	-1.39833	0.0684045184530763	-20.4421	7.0626142092808e-93	2.24169977640975e-91	downregulated
SDC4	4592.44261090872	-1.0983	0.0537568023055172	-20.431	8.87097602728584e-93	2.81097198563611e-91	downregulated
SGSM1	101.045042627594	-1.49377	0.0731516894665551	-20.4201	1.10737517595617e-92	3.50311389135117e-91	downregulated
TIGAR	439.825377984727	1.7182872256518	0.0841559956182791	20.4178824459012	1.15983738578283e-92	3.66295977053315e-91	upregulated
PDZD7	65.6770197183472	-1.27258	0.0623607643786809	-20.4068	1.45554464664621e-92	4.589203911697e-91	downregulated
SPATA9	35.3424644911242	-1.01794	0.0499214734218469	-20.3908	2.01879108952867e-92	6.3544970690164e-91	downregulated
SLC8A1	396.160874550954	-1.42577	0.0699633392808846	-20.3788	2.57912353204804e-92	8.10477807774102e-91	downregulated
FBXW11	1674.92908756878	0.643396660294254	0.0315729038615802	20.3781274954939	2.61467862259352e-92	8.20290483766964e-91	upregulated
PGK1	9005.74146095034	0.71826798147961	0.0352487519571974	20.3771180991544	2.66914871688533e-92	8.35995025392729e-91	upregulated
PGLYRP4	706.716809429877	1.68163775272072	0.0825848262606137	20.3625511957119	3.59375177195838e-92	1.12372941133398e-90	upregulated
IFIH1	854.346541323928	1.69171277080208	0.083133467678695	20.3493589048929	4.70385971079455e-92	1.46842566161196e-90	upregulated
SHOC1	46.339684343439	2.21127277551933	0.10884196838129	20.3163614955299	9.21589953100518e-92	2.87223816139831e-90	upregulated
CCL3	28.9627330809419	3.52589557241894	0.173637558414686	20.3060651428782	1.1365314375015e-91	3.53631103599604e-90	upregulated
CIMIP2B	27.1900254989327	-1.77032	0.0871934708333282	-20.3033	1.20176285761202e-91	3.73314826047378e-90	downregulated
DUOXA2	201.747481736478	1.47119745227086	0.0725016400442714	20.2919196224046	1.51560447708312e-91	4.70035830380492e-90	upregulated
SNRPN	301.910844894031	-0.830504	0.0409524424843095	-20.2797	1.94270120628128e-91	6.01507273820654e-90	downregulated
WDR72	163.117797641254	-2.46289	0.121525570420994	-20.2665	2.54225998859474e-91	7.85861085218299e-90	downregulated
NCAM1	194.962656264624	-1.70399	0.0841211885221302	-20.2564	3.1207820177524e-91	9.63122124664337e-90	downregulated
NRXN3	63.1268452771046	-1.49007	0.0735874414897474	-20.249	3.62689766644399e-91	1.11749729888532e-89	downregulated
DMD	808.66303431928	-1.14422	0.0565487872811534	-20.2343	4.89006247863006e-91	1.50424990109677e-89	downregulated
CXCL17	22.2276064154981	3.17698339420223	0.157031091318164	20.2315564868952	5.16467008285493e-91	1.58614802917371e-89	upregulated
NPY4R2	45.6322389854712	-1.86603	0.0922413202846792	-20.2299	5.34255477552487e-91	1.63812411717509e-89	downregulated
RAET1G	142.774190805872	1.96253574193644	0.0970479842543478	20.2223235960568	6.22795865152021e-91	1.90652000787813e-89	upregulated
ADAMTS4	163.484465783933	2.26753211549294	0.112142546877053	20.2200875460671	6.51674023150234e-91	1.99170501043126e-89	upregulated
EMX2	486.959910655489	-1.48485	0.0735026087310688	-20.2013	9.53538288428244e-91	2.90959694483523e-89	downregulated
GBA1	2359.19168783206	1.26186072175059	0.0624898167221983	20.1930616529132	1.12661879173128e-90	3.43220248947204e-89	upregulated
TAP1	3214.50616347819	1.17327049036911	0.0581131476720451	20.1894156033386	1.21290569905962e-90	3.68914126669031e-89	upregulated
FPR1	91.2686860519244	3.03900424493339	0.150557517038413	20.1850050712381	1.32614023809884e-90	4.02708836085496e-89	upregulated
DIRAS2	15.1447617893877	-2.89326	0.143751740159513	-20.1268	4.2974247000822e-90	1.30291041026972e-88	downregulated
GINS4	154.430205906842	1.14635361074089	0.0569964340998426	20.1127251001841	5.70990207661344e-90	1.72838553434102e-88	upregulated
RETREG1	451.159309433478	-1.38899	0.0690669074811566	-20.1108	5.93923371468755e-90	1.79493683667647e-88	downregulated
DNAJC7	1964.03052287235	0.625706232682633	0.031118761545125	20.1070415921052	6.4030715211513e-90	1.93203506774357e-88	upregulated
PRSS3	1846.88564927526	1.7016471473453	0.0846656588877835	20.0984338833372	7.61593227398854e-90	2.29434500254068e-88	upregulated
FCGR3A	236.824042983045	2.41061939514736	0.119951949397689	20.0965420508106	7.91181457905183e-90	2.37969800727703e-88	upregulated
CCT5	3779.14005510478	0.8131958382528	0.0404883925409107	20.0846659306398	1.0049710424658e-89	3.01793918917346e-88	upregulated
NPY4R	58.5733921255055	-1.84886	0.0920554825457282	-20.0842	1.01363510304762e-89	3.0391410708306e-88	downregulated
RAB27A	793.884698869954	1.02179414192333	0.0508991852054881	20.0748624520842	1.22421044289741e-89	3.66470200354867e-88	upregulated
E2F3	278.906364382879	0.894025816821418	0.0445808464925048	20.0540341236393	1.86123081251326e-89	5.56284900099585e-88	upregulated
SNURF	297.590988706158	-0.830867	0.0414350704025773	-20.0523	1.92826706862626e-89	5.75413113124395e-88	downregulated
HS3ST3B1	170.926074513092	1.18070115112557	0.058933156476538	20.0345819181706	2.75139947625985e-89	8.19752652132827e-88	upregulated
ZIK1	107.094834029851	-1.31779	0.0657906774769733	-20.0301	3.01263042511575e-89	8.96174786899817e-88	downregulated
WNT2B	507.53877367826	-1.29204	0.0645054361462386	-20.03	3.01770159978374e-89	8.96276294895017e-88	downregulated
EEF2K	3897.5130920678	-1.20153	0.0600274666699225	-20.0164	3.96270605432403e-89	1.1751066826821e-87	downregulated
LAP3	2470.54047782995	0.817100592275801	0.0408262812383604	20.0140832691872	4.15204129350239e-89	1.22932860110276e-87	upregulated
MYBL2	515.900383752809	1.88024780252367	0.0940329677795878	19.9956233108685	6.01229818022324e-89	1.77733288950156e-87	upregulated
KLF15	68.9576105282035	-1.95749	0.0979554745563581	-19.9835	7.66430065444792e-89	2.26216250936345e-87	downregulated
SRGAP2	1596.80754393692	-0.877351	0.0439525018674232	-19.9613	1.19471034374104e-88	3.52077236447106e-87	downregulated
FXYD6	531.646481989413	-1.50459	0.0754062944879121	-19.9531	1.40928168865829e-88	4.14665818608478e-87	downregulated
CRTAP	5602.07512527946	-0.81816	0.0410123801825326	-19.9491	1.52618299314168e-88	4.48366535458011e-87	downregulated
SPRR1A	7525.76401625307	2.77489419232846	0.13920882874457	19.9333204463635	2.09210551997139e-88	6.13673490680152e-87	upregulated
NUSAP1	582.974745366661	1.31705586337781	0.0660739645250657	19.9330534022697	2.10329961086038e-88	6.1600346717455e-87	upregulated
FERMT1	3143.20383951007	1.80212508437079	0.0904414691548713	19.9258714084448	2.42783328975478e-88	7.09953904437704e-87	upregulated
FAM111B	257.771132520381	1.90008993392667	0.0953898126384049	19.9192123495342	2.77318692510077e-88	8.09693667854154e-87	upregulated
EPHX3	3456.33209799911	1.50976214137004	0.0758118494257851	19.9145932041666	3.04112346675032e-88	8.86557670330027e-87	upregulated
TLE1	710.220936367955	-0.894059	0.0449023140290896	-19.9112	3.25390220243084e-88	9.47130458277451e-87	downregulated
ORC6	77.1405641140491	1.46530605082106	0.0736902673556138	19.8846618882491	5.5253448375639e-88	1.60582452955519e-86	upregulated
MAP4K4	4657.30356020897	0.7108762665008	0.0357526217452312	19.8831926667201	5.68956089782346e-88	1.65101821520454e-86	upregulated
ACAT1	1213.08733479525	-0.732912	0.0368763937459468	-19.8748	6.72086942786023e-88	1.94730511909057e-86	downregulated
MAP3K9	1375.56055408232	1.24649562977395	0.0627182014999368	19.874543592823	6.75984383138953e-88	1.9556073398626e-86	upregulated
E2F7	75.0676399015676	1.53738797116245	0.0773612197695688	19.8728507092026	6.9917326456442e-88	2.01960887046207e-86	upregulated
CSF2RA	280.223487313469	1.26458685409254	0.0636390056870413	19.871254122219	7.21769609924874e-88	2.08170659641803e-86	upregulated
PPIL1	443.820291415465	1.03296059010915	0.0519880538421182	19.8691913578094	7.52045531209949e-88	2.16573112019716e-86	upregulated
MAP6	142.676602530341	-1.6515	0.0831644631067601	-19.8583	9.34206667537273e-88	2.68623401261969e-86	downregulated
KIF18B	160.314554796901	1.61162354895744	0.0811692194840558	19.855107135458	9.95500219294285e-88	2.85814146294052e-86	upregulated
IRF1	986.921001721395	1.33911479854182	0.0674697432597787	19.8476344186731	1.15512467636194e-87	3.31141565694137e-86	upregulated
HAPLN3	309.959975885175	1.47988052399076	0.0745994171431148	19.8376955298685	1.40764866095025e-87	4.02923481515804e-86	upregulated
ACP3	1631.94339200473	1.22750969575786	0.0618944037308737	19.8323212078309	1.5664156906345e-87	4.47692472425839e-86	upregulated
ASF1B	222.175171678604	1.46627728160641	0.0739349547116357	19.8319899880273	1.57676523645037e-87	4.49971753998464e-86	upregulated
MAD2L1	251.690298972016	1.24798481235805	0.0629463058396864	19.8261803565798	1.7698001315331e-87	5.0429989011159e-86	upregulated
XPC	1315.60467539006	-0.826292	0.0416858384429927	-19.8219	1.92735658231102e-87	5.48370568741915e-86	downregulated
GFOD2	1438.53853314709	1.06844901214357	0.0539056580720739	19.8207210589102	1.97262027983025e-87	5.60407521476811e-86	upregulated
ENPP5	104.407483349534	-1.93197	0.0974761673781961	-19.8199	2.004873701143e-87	5.68717840762855e-86	downregulated
WNT2	53.7174087398709	-3.09597	0.156287741348475	-19.8094	2.46833821305042e-87	6.99141118073131e-86	downregulated
LYRM9	246.480313263108	-1.06118	0.0535796265786377	-19.8057	2.65781296019088e-87	7.49451668203126e-86	downregulated
TCEAL3	424.164491923027	-1.00761	0.0508747745410597	-19.8057	2.6578263815109e-87	7.49451668203126e-86	downregulated
PCDHGB4	243.049140285618	-0.821079	0.0414634903887119	-19.8025	2.83476531655439e-87	7.9815702798498e-86	downregulated
OSMR	1710.05336666816	0.947177891118125	0.0478329117930314	19.8018028928801	2.87227847425177e-87	8.07519359177994e-86	upregulated
ATP1B3	8432.73011010686	0.856658600858784	0.0432908956269821	19.7884240658872	3.74571854181457e-87	1.0515203059088e-85	upregulated
SLC25A29	788.115351319719	-0.617122	0.0312050787662788	-19.7763	4.76173536110913e-87	1.33476513842688e-85	downregulated
ATL1	366.45160472613	-1.03537	0.0523570786554002	-19.7751	4.87507238323652e-87	1.36451619778359e-85	downregulated
SLC28A3	612.692671945651	1.35182808819836	0.0683731140639427	19.7713400465295	5.25611783759924e-87	1.46899965936089e-85	upregulated
MYO1E	2334.9630947236	0.849373928060179	0.0429614194600148	19.7706206809743	5.33160044347999e-87	1.4879012784021e-85	upregulated
CCL22	841.145262036526	2.14116787362882	0.108314660753553	19.7680337890787	5.61208758542869e-87	1.56387423023953e-85	upregulated
RAB31	2290.81717946982	1.11744689276659	0.0565292332164973	19.767593317372	5.66129181002001e-87	1.57526899424478e-85	upregulated
FBXO17	307.111315967363	-0.87642	0.044357125633792	-19.7583	6.81045653728559e-87	1.89224840066018e-85	downregulated
PRRG4	2212.1955400818	1.16417454218866	0.0589350648181873	19.7535125443587	7.48278409211868e-87	2.07600696576218e-85	upregulated
TMOD1	300.656841394543	-0.933812	0.0472839781828792	-19.749	8.17882652525841e-87	2.26579800916845e-85	downregulated
DNAJB6	4588.32528429941	0.903194203853655	0.0457868774180835	19.7260493570356	1.28855488567179e-86	3.56450022315252e-85	upregulated
MCUB	637.50431734536	0.977941576377415	0.0495856649601042	19.7222640286109	1.38870921988577e-86	3.83595495737834e-85	upregulated
BCL2	698.375359192229	-0.969786	0.0491893840663819	-19.7153	1.59233976591899e-86	4.39203001810757e-85	downregulated
CYP2J2	143.176389404606	-1.66788	0.084623296690746	-19.7095	1.78896737947167e-86	4.92720099907103e-85	downregulated
SCEL	5250.45856782396	-1.6777	0.0851264595627876	-19.7083	1.82919988947769e-86	5.03069792535744e-85	downregulated
KCNMB4	214.640963520267	-1.40313	0.071209316690909	-19.7044	1.97845950676895e-86	5.4333085788065e-85	downregulated
IL12B	10.7869794299323	5.24511962764328	0.266229562193521	19.701492142449	2.09358101527382e-86	5.74113844550271e-85	upregulated
TIMELESS	634.828281423418	1.05488299754827	0.053550582003729	19.6988148041941	2.20726720527164e-86	6.04414830530237e-85	upregulated
MTF1	1101.50203641845	0.754591618042075	0.0383128222481649	19.6955372578489	2.35485498674899e-86	6.43898227184801e-85	upregulated
MAGEE1	119.850613723146	-0.823353	0.0418105978351423	-19.6924	2.50344552245265e-86	6.83541631195321e-85	downregulated
CDH4	64.4356482436598	-2.52724	0.128350653723347	-19.6901	2.62022823189976e-86	7.14398629730484e-85	downregulated
NRN1	602.119	-1.26969	0.0644892445644309	-19.6883	2.71424013310441e-86	7.389674753189e-85	downregulated
PGM5P2	75.5480167222404	-1.23944	0.0629601323157115	-19.6861	2.83732850637031e-86	7.71370701107763e-85	downregulated
FBXO9	1651.05587906567	0.789362747704414	0.0401224112605103	19.6738611390819	3.61200341444826e-86	9.80570955592838e-85	upregulated
TOP2A	1295.04732228916	1.46261008379073	0.0743908663475119	19.6611513698234	4.64074530855479e-86	1.25804696497575e-84	upregulated
IFI44	1058.41685816309	2.74644529055717	0.139771482448888	19.6495396803242	5.83395113154385e-86	1.57925057130892e-84	upregulated
SLC23A2	2365.16721172505	1.45593814636664	0.0740970649387427	19.6490663641035	5.88860303473451e-86	1.59177088309821e-84	upregulated
PBK	153.433230886681	1.61481481308564	0.0821845460640626	19.6486430895037	5.93790921056427e-86	1.6028125588459e-84	upregulated
TOMM40L	425.276117939572	0.827644332489466	0.0421447826359602	19.6381207998751	7.30517766200049e-86	1.96907271006042e-84	upregulated
TTC9	781.912083942776	1.17498144812397	0.0598403379479583	19.6352742717768	7.72625287515676e-86	2.07961314959298e-84	upregulated
WSCD1	117.698189024668	-1.52479	0.0776851763902902	-19.6278	8.94588449019712e-86	2.40447610219497e-84	downregulated
SQLE	2650.26184244735	1.32046201334464	0.0673148407994628	19.6162094073492	1.12430767939741e-85	3.01763544148746e-84	upregulated
DHRS12	219.830337062441	-0.776586	0.0396352363582171	-19.5933	1.76316546249929e-85	4.72563258117385e-84	downregulated
TAF7	1736.01555244466	-0.633282	0.0323240768789723	-19.5917	1.8217128986218e-85	4.87565504463058e-84	downregulated
NEUROD2	8.9844518600576	-3.9291	0.20058297601085	-19.5884	1.94182460529107e-85	5.18979329275888e-84	downregulated
ANKRD31	28.012918321351	2.42234728808032	0.123675369446641	19.5863355728679	2.02232707248835e-85	5.39733460515235e-84	upregulated
FOXP3	175.990136872104	1.97830065921946	0.101028469873903	19.5816155751804	2.21870780451904e-85	5.91312154540526e-84	upregulated
SCCPDH	644.280549570698	-1.08666	0.055506776430319	-19.577	2.42893264657513e-85	6.46430403370113e-84	downregulated
ZDHHC9	1605.37962292905	-0.794533	0.0406094108341847	-19.5653	3.0589336295313e-85	8.12955586900262e-84	downregulated
PRKCH	1635.26623424321	0.712236980887162	0.0364136198644807	19.559631356011	3.41537524659347e-85	9.06413803189071e-84	upregulated
CCL4	32.9905585912004	2.76759019368413	0.141545208951491	19.5526942535556	3.91299619094173e-85	1.03702608142874e-83	upregulated
ZNF677	63.1756949143971	-1.33192	0.068122373949609	-19.5519	3.97735561724776e-85	1.05261049708419e-83	downregulated
CCL27	1160.52847771312	-3.08683	0.157890563723446	-19.5504	4.0891299818495e-85	1.08068234345978e-83	downregulated
ADRB2	180.954340997772	-1.39176	0.0711911465880062	-19.5496	4.15716438002652e-85	1.09713242112984e-83	downregulated
SMOX	921.13468842813	1.90700086217274	0.0975654108536438	19.5458702575793	4.47298001388436e-85	1.17883864093317e-83	upregulated
CD83	332.534036912067	1.36324287901506	0.0697786231312176	19.536683554955	5.35506286503083e-85	1.40934841985374e-83	upregulated
IPPK	1305.61146130249	0.826840225063256	0.0423425445182284	19.5274099483394	6.42147147753994e-85	1.68766245531074e-83	upregulated
EIF4A3	3124.06	0.93567	0.047934459603281	19.5197724125788	7.45696569678657e-85	1.95709200814971e-83	upregulated
CHRNA5	38.3799	1.7481033591567	0.0896914365650367	19.4901924431673	1.32980051686496e-84	3.48525449433942e-83	upregulated
GTF3C6	636.606589536331	1.0651428456625	0.054652525046028	19.4893620151208	1.35155554982994e-84	3.53737929747617e-83	upregulated
ATP1A2	341.24221085846	-1.70692	0.087587080170018	-19.4883	1.3810916657774e-84	3.60969737583667e-83	downregulated
IL12RB1	66.5629921255489	1.75513332868581	0.0900706323032495	19.4861886033689	1.43801101337375e-84	3.75328797416242e-83	upregulated
SLC2A11	111.668118632751	-1.1377	0.0583942673112545	-19.483	1.53051733601056e-84	3.98923975241598e-83	downregulated
CAMK2B	58.4807998997534	-2.44812	0.125712705116944	-19.4739	1.82834846448527e-84	4.7589800897708e-83	downregulated
LAMB4	1126.01233982729	-1.37693	0.0707621160892402	-19.4586	2.46503391037051e-84	6.40028003506065e-83	downregulated
CNTN2	82.2161043802826	-1.86092	0.0956349351521061	-19.4586	2.46567334719208e-84	6.40028003506065e-83	downregulated
EMX2OS	756.895498016527	-1.35942	0.0698834608023347	-19.4526	2.76815172084635e-84	7.17560970702018e-83	downregulated
ARMCX5-GPRASP2	312.842187127208	-0.595073	0.0305973998356539	-19.4485	3.00116775670683e-84	7.76900653303794e-83	downregulated
PARP14	1667.87719972337	1.61023288265975	0.0828273149668402	19.4408436794601	3.48389240759369e-84	9.00631340129507e-83	upregulated
DDIAS	108.846104245862	1.47391387206712	0.0758179338848649	19.4401745938549	3.52962551454686e-84	9.11210815737717e-83	upregulated
TTK	175.017123760022	1.69400607003557	0.0871469062636152	19.4385107018174	3.64596797692305e-84	9.39965267955305e-83	upregulated
LRIT2	40.2811578923026	-2.13285	0.109812317245184	-19.4227	4.96303677184381e-84	1.27777967105528e-82	downregulated
CMTM4	1000.59355710512	-0.843836	0.0434617160155859	-19.4156	5.69593900817352e-84	1.46448233739322e-82	downregulated
SH2D4A	493.515046887449	0.842923585492904	0.043430457842769	19.408581612115	6.53050158591605e-84	1.67678149798812e-82	upregulated
LRRC8B	1226.93456511269	1.3167875772815	0.0678649035140643	19.4030715303177	7.26954639755925e-84	1.86401400118201e-82	upregulated
CHAC2	49.1897150603561	1.67969288049104	0.0865746242702343	19.4016768152299	7.46948598850566e-84	1.91269310805667e-82	upregulated
LRRC8D	540.053476959508	0.844419936468328	0.0435236079600391	19.4014231826467	7.50643052235009e-84	1.91955940577614e-82	upregulated
NOP2	869.443880352821	0.909145752541763	0.0468704045766685	19.3970109870638	8.17907812044006e-84	2.08875136528597e-82	upregulated
TRIM16L	479.477742159469	0.890523024487722	0.0459121775376966	19.3962271503361	8.30471500536742e-84	2.11798175823294e-82	upregulated
PLCD4	105.887352050592	0.8564939650024	0.0441822037274621	19.3854967100709	1.02312461227059e-83	2.60580487606391e-82	upregulated
SOWAHB	72.5027057407397	-1.7343	0.0895190545210749	-19.3736	1.29018013072502e-83	3.28156017410852e-82	downregulated
PCDHGB5	322.171203423808	-0.860872	0.0444445507179932	-19.3696	1.39420984865529e-83	3.5414051504248e-82	downregulated
HEBP1	845.373359042115	-0.682179	0.0352255428626694	-19.366	1.49340102977717e-83	3.78828060418308e-82	downregulated
CDC45	164.388217773902	1.69511764719916	0.0875726249720147	19.3567070501868	1.78966262456456e-83	4.53373222899384e-82	upregulated
MANF	1033.14168903814	0.862768428827961	0.0445870824939874	19.3501880044361	2.03099983338373e-83	5.13823976539231e-82	upregulated
SYT8	556.390971759252	-3.18893	0.164855598170747	-19.3438	2.30008792444421e-83	5.81124881070578e-82	downregulated
LTB4R2	834.506818187405	1.44989553656759	0.0749652617950776	19.340898728947	2.43199504442844e-83	6.13633476656119e-82	upregulated
CAT	2720.60042114545	-0.866718	0.0448692562734155	-19.3165	3.90016353095646e-83	9.82768600373591e-82	downregulated
HMOX1	2049.81912742354	1.39676458570559	0.0723272691728116	19.3117285040625	4.28005653193419e-83	1.07706230044649e-81	upregulated
KNL1	176.382437022249	1.70151396837719	0.0881234551775593	19.3082983973883	4.5739552740257e-83	1.14949440964871e-81	upregulated
FABP5P3	19.6744387901649	3.74468326502244	0.194114693183521	19.2910861285607	6.38184298515209e-83	1.60171579769069e-81	upregulated
UBE2T	103.470675576975	1.33764201986094	0.0693419794422202	19.2905081542349	6.45358836972451e-83	1.61757997378188e-81	upregulated
FAM117A	485.103446691905	-1.16804	0.0605523081955337	-19.2897	6.55046498442609e-83	1.63969301175548e-81	downregulated
TMEM8B	506.071114145673	-1.2123	0.062854279354525	-19.2875	6.84303819194289e-83	1.71066927043702e-81	downregulated
PELATON	42.6665772628039	2.24183217987909	0.116265951470198	19.2819320835621	7.61773143380645e-83	1.90182335888272e-81	upregulated
ST6GALNAC1	104.739570333695	2.00450524337894	0.104006880512494	19.2728138129105	9.08591497063265e-83	2.26538161550682e-81	upregulated
UCHL3	932.062925946467	0.955641991455252	0.0496534680931938	19.2462284741445	1.51821338618762e-82	3.78037128184878e-81	upregulated
TNFRSF10A	278.50991275658	1.04624778824109	0.0543625034465914	19.2457617274558	1.53194989719771e-82	3.80956937034112e-81	upregulated
FCGR1A	29.0224448194275	2.44692401063555	0.12715445469709	19.243714398089	1.59368269901463e-82	3.95788905158954e-81	upregulated
FZD5	417.844243500447	1.01449125307044	0.0528227041220368	19.2055910414327	3.3232002531056e-82	8.23154530667947e-81	upregulated
TRIM21	518.711638240613	0.99819513164231	0.052004751433654	19.1943063686358	4.12958941915396e-82	1.02156122589489e-80	upregulated
PSME3	3428.05405739575	0.688145405100829	0.0358761158660272	19.1811568362245	5.31838306796797e-82	1.313924912059e-80	upregulated
NR4A3	124.317197799411	2.31778673461858	0.120856508308121	19.1780051158638	5.65071137195303e-82	1.39421002327003e-80	upregulated
RNF128	261.662612385701	-1.17686	0.0613661994929662	-19.1777	5.68765908864198e-82	1.40150132731699e-80	downregulated
ORC1	168.956967007045	1.4120011485515	0.0736553049364867	19.1703930866768	6.54126694689086e-82	1.60974632956669e-80	upregulated
CDR2	376.102572703803	-0.791997	0.0413165858555204	-19.169	6.72031298650954e-82	1.64998782643212e-80	downregulated
DNASE1L3	382.887911523004	1.57362219984184	0.0820921471927707	19.1689735699886	6.7222048762763e-82	1.64998782643212e-80	upregulated
PPARGC1B	621.373559395546	1.14259630515327	0.0596356196237977	19.1596282953236	8.0445664067035e-82	1.97201149858505e-80	upregulated
TXNIP	18776.5165713391	-1.16114	0.0606301182298286	-19.1512	9.45224665128098e-82	2.31110479735643e-80	downregulated
LIPG	284.133637161767	2.32810001668143	0.121563834465411	19.1512551978924	9.4481790104061e-82	2.31110479735643e-80	upregulated
HSD17B13	48.5866024937374	-3.33233	0.174087379579376	-19.1417	1.1350178174308e-81	2.77157894619796e-80	downregulated
ABCF2-H2BK1	649.670956287566	0.775938540894332	0.0405467403028723	19.1368907857524	1.24480212229739e-81	3.03574715771085e-80	upregulated
HSF2BP	34.4961725241787	-1.48081	0.0774006862648803	-19.1317	1.37554566600343e-81	3.35028468188932e-80	downregulated
NOP14	1393.59425612986	0.652662662535348	0.0341174924592624	19.1298543793819	1.42471605976181e-81	3.46558980955412e-80	upregulated
GK	603.834573869205	1.76521344073504	0.0922831588824306	19.128229485338	1.46981962566157e-81	3.57071949828988e-80	upregulated
CATSPERB	17.2210224702681	2.7905747115292	0.145896027705679	19.1271466085336	1.50066587618836e-81	3.64098818026803e-80	upregulated
HS3ST6	412.548598214279	-2.70211	0.141280301679029	-19.1258	1.53855483954977e-81	3.7281426668323e-80	downregulated
COX10	327.226534777874	0.711548541891053	0.0372055197641089	19.1248112216259	1.56940557755839e-81	3.79804167166716e-80	upregulated
IL17RE	719.695688873132	-1.02809	0.0537624869039832	-19.1228	1.63267889392284e-81	3.94612657665101e-80	downregulated
WDR77	649.823805241297	0.959402782441174	0.0501859915738534	19.1169438393844	1.82492231943592e-81	4.40515325235558e-80	upregulated
POC1A	139.242767078264	1.24944616013496	0.0653655603982532	19.1147471623046	1.90340246276822e-81	4.58874977951589e-80	upregulated
AGFG2	717.095302117873	-1.08281	0.0566571815016598	-19.1115	2.02386910148236e-81	4.87297275781312e-80	downregulated
MPZL3	2160.64762902092	1.10349051102531	0.0577482594843762	19.1086	2.1398637625304e-81	5.14572061372952e-80	upregulated
SARM1	333.620045614115	-0.859294	0.0449745964847061	-19.1062	2.24157471359949e-81	5.38347265500593e-80	downregulated
TSC22D1	2237.80246841763	-0.72401	0.0379241620487113	-19.091	3.00051893388857e-81	7.19706750357653e-80	downregulated
SAMSN1	130.297615715232	1.74290438321234	0.0914152867099102	19.065786980936	4.85911720290667e-81	1.16403807683791e-79	upregulated
TPM1	3557.45696156589	-1.24022	0.0650843950456455	-19.0556	5.90272496773385e-81	1.41225676027258e-79	downregulated
ZNF135	92.7728029664039	-1.79138	0.0940727789905122	-19.0425	7.57583603423643e-81	1.81027133685682e-79	downregulated
ABCF2	1024.02908874058	0.798244443454781	0.0419340734867215	19.0357000186864	8.63312456123941e-81	2.0603158351502e-79	upregulated
SVIP	307.948311251047	-1.30927	0.0687883037177434	-19.0333	9.03167088526969e-81	2.15271863654057e-79	downregulated
CKAP2L	137.803067667948	1.47240693818212	0.0773979742977992	19.0238433439722	1.08249751157121e-80	2.57691524456821e-79	upregulated
ITPKB	1418.33792995789	-0.795818	0.0418519394521519	-19.0151	1.27916138898065e-80	3.04125836383868e-79	downregulated
LRR1	160.395921359357	0.885481289483118	0.0465886774778278	19.0063624344033	1.51072017947224e-80	3.58729782967663e-79	upregulated
TGFBI	7611.78188956351	-0.984941	0.0518635720817984	-18.991	2.02449899190187e-80	4.80128052535026e-79	downregulated
CDH12	32.4114373727701	-2.14691	0.113160658197089	-18.9722	2.89433480794538e-80	6.85559378446963e-79	downregulated
GLI2	212.184320783927	-1.60484	0.0846181059251844	-18.9657	3.27715696286543e-80	7.75266507981736e-79	downregulated
LIFR-AS1	45.038144543806	-1.45045	0.0765118481674253	-18.9572	3.85069196722717e-80	9.09810001084633e-79	downregulated
UGT1A10	59.4949717390841	1.78013999080199	0.0939093094337951	18.9559480474826	3.94382578179385e-80	9.30654479940368e-79	upregulated
GBP2	2903.83428669078	0.874943297973389	0.0461817485342457	18.9456511661654	4.79620874357649e-80	1.13039004330884e-78	upregulated
WFDC12	1658.2855328312	2.44702978694855	0.129341844366656	18.919088396573	7.94161972633232e-80	1.86938822601579e-78	upregulated
ADSS1	136.825759388907	-1.23599	0.0653341827585052	-18.9179	8.1186941240939e-80	1.90869894488158e-78	downregulated
S100A16	9435.43931089543	1.20269947948549	0.0635971390505275	18.9112198668237	9.21991114630911e-80	2.16490825664698e-78	upregulated
DNMT1	1736.71868246594	0.911852485920756	0.0482315561898471	18.9057239275374	1.02325546531732e-79	2.39971136290817e-78	upregulated
SLC52A3	125.664040425376	1.7138927251119	0.0907525863795882	18.8853320162496	1.50588134479298e-79	3.52718734270483e-78	upregulated
ITGA9-AS1	29.9198041233567	-1.07016	0.0567498398271368	-18.8575	2.54984246176753e-79	5.96505738370776e-78	downregulated
LGALS3	7412.74060771935	-0.897268	0.0475992520746312	-18.8505	2.91297284332772e-79	6.8061556606926e-78	downregulated
TG	200.727	-2.04257	0.108368747929837	-18.8484	3.03082010663879e-79	7.07278450747517e-78	downregulated
FAM98A	1133.95008203766	0.776068765201141	0.0411794861076137	18.8460041286832	3.16894360858245e-79	7.38601629016345e-78	upregulated
PLEKHG7	10.8747072457517	4.7375583369694	0.251412883629748	18.8437373159696	3.3076424945961e-79	7.69981789067587e-78	upregulated
EME1	164.446282619321	0.976555114039246	0.0518401056815426	18.8378303091875	3.69817744695193e-79	8.59837600518922e-78	upregulated
TRIM16	1873.72770176405	1.14837177740135	0.06105150102316	18.8098860495782	6.26723423243381e-79	1.45536545919594e-77	upregulated
CASP10	503.901919186316	0.908498469282603	0.0483345224928346	18.7960576090781	8.13423956789018e-79	1.88660594335313e-77	upregulated
HOXC10	487.790807820234	-0.940628	0.0500589244869209	-18.7904	9.04666302484015e-79	2.09566280755129e-77	downregulated
ADIPOR2	2880.06449820335	0.574088779191054	0.0305549448489805	18.7887355722133	9.33777808925108e-79	2.16045857158997e-77	upregulated
ARHGAP11A	316.263357457398	1.25145321033651	0.06661535699985	18.7862569037846	9.78418689598651e-79	2.26098240843962e-77	upregulated
BEST2	18.0936614648609	-2.85989	0.152286587933411	-18.7796	1.10848566201147e-78	2.55842811321014e-77	downregulated
ITSN2	2456.51232603568	1.00444799562287	0.0534929240542981	18.7772123767866	1.16013129121171e-78	2.6743707831108e-77	upregulated
AK7	118.005191975181	-1.37376	0.0732017819901931	-18.7667	1.41425529237981e-78	3.25622400185966e-77	downregulated
SLC25A15	272.153189222452	0.821002630494442	0.0437790691551797	18.7533139999918	1.81894910959633e-78	4.18292071331807e-77	upregulated
PUDP	272.585683287649	1.10905015186111	0.0591612840154525	18.7462150343363	2.07869303711072e-78	4.77444295275285e-77	upregulated
ZDHHC21	1017.64614444259	1.49839649356964	0.0799469905178596	18.7423752146732	2.23427717592731e-78	5.12558331799596e-77	upregulated
VDAC1	4134.70456771592	0.621702256274286	0.0332077365454479	18.7216089065097	3.30030356886786e-78	7.56196521480981e-77	upregulated
CSNK1A1	10446.0046926946	0.855647445598226	0.0457302808159579	18.710741117943	4.04707857616485e-78	9.26184685262654e-77	upregulated
DDAH1	409.790699014397	-1.21623	0.0650234236963041	-18.7044	4.55582979481604e-78	1.04135607698395e-76	downregulated
PINX1	242.120193860992	0.846584001632368	0.0452637241312135	18.7033660592804	4.6476091083845e-78	1.06105475897323e-76	upregulated
APCDD1L-DT	18.335799020831	-2.38045	0.127293140877662	-18.7006	4.89901826180006e-78	1.11710586092478e-76	downregulated
DEFB4A	5880.94494338379	7.9572064935383	0.425867251125456	18.6847109574861	6.59350052331673e-78	1.499882850136e-76	upregulated
DEFB4B	5880.94494338379	7.9572064935383	0.425867251125456	18.6847109574861	6.59350052331673e-78	1.499882850136e-76	upregulated
SERPINA12	4159.95822550524	-2.23131	0.119444388248073	-18.6808	7.09759375975745e-78	1.61261755579909e-76	downregulated
GPD1L	755.608380317346	-0.855632	0.0458135006256398	-18.6764	7.70065944020125e-78	1.74754246386076e-76	downregulated
PANX1	1293.45471918433	1.14769154719982	0.0614658827854254	18.6720094984458	8.36455376760127e-78	1.89593216916599e-76	upregulated
GNAZ	91.5463066401387	-1.24778	0.0668342407738541	-18.6698	8.71650635359346e-78	1.97334622334818e-76	downregulated
PRC1-AS1	99.0297560802872	1.01479684995831	0.0543830377102521	18.6601722280587	1.04394210142965e-77	2.3605798186146e-76	upregulated
XPO5	1306.7319394148	0.571536590592594	0.030648522541644	18.6480959992773	1.30854957327287e-77	2.95538806483284e-76	upregulated
ERVMER34-1	46.7150116149092	1.58254579507236	0.0848733320556674	18.6459722593946	1.36156397904809e-77	3.07146140940265e-76	upregulated
NOXO1	35.1517959326228	1.52201725208032	0.0816375058950385	18.6436030277209	1.42323748610835e-77	3.20676898029335e-76	upregulated
KIFC1	345.291072430901	1.26823748043299	0.0680263621394569	18.6433235667234	1.43069340007345e-77	3.21973981448835e-76	upregulated
LDAF1	1792.56	-0.737682	0.0395859280031812	-18.635	1.67294025799233e-77	3.76044424065204e-76	downregulated
PLSCR1	739.020251595551	1.46327857921523	0.0785280409562838	18.6338352694909	1.70832572312858e-77	3.83383896394664e-76	upregulated
TYMS	295.309234756558	1.07182249297796	0.0575203570208465	18.6337941642037	1.70963846352573e-77	3.83383896394664e-76	upregulated
CABLES1	636.552228169532	-0.690664	0.037071982185774	-18.6304	1.82323606055292e-77	4.08374705808716e-76	downregulated
PDGFC	513.851998843292	-1.22123	0.0655802970851405	-18.6219	2.13549947198893e-77	4.77751824022647e-76	downregulated
CLCA3P	9.6360669880224	5.26844771980493	0.282939370360169	18.6204122568677	2.19517642767085e-77	4.90523562829422e-76	upregulated
PHAF1	1085.64153019763	0.765899100408827	0.0411338815105225	18.6196651588278	2.22601570912624e-77	4.9682887717589e-76	upregulated
PTPRE	957.804794129024	0.875133725804708	0.0470211962379913	18.6114730338918	2.59387252464412e-77	5.78250476111547e-76	upregulated
WDR4	266.533245390024	1.18969541449311	0.0639235020592754	18.6112364962409	2.60534958893296e-77	5.80126549479326e-76	upregulated
TREML1	14.565864851182	2.52763873670844	0.135860184147643	18.6047056579989	2.94303536518973e-77	6.5454902740587e-76	upregulated
MTHFD2	780.397331615868	0.772836576741383	0.041549878706605	18.600212583016	3.20036185996099e-77	7.10945567226269e-76	upregulated
CHEK1	233.00661404624	1.02385393087253	0.0550467742722321	18.5997080557181	3.2306231455988e-77	7.16541028119426e-76	upregulated
MAGI1	945.674663428546	-0.68399	0.0367743032052087	-18.5997	3.23311298243765e-77	7.16541028119426e-76	downregulated
MLXIP	2385.17436384516	-0.849962	0.045700524813089	-18.5985	3.30364700677067e-77	7.31317840318896e-76	downregulated
IL7R	564.169898139925	1.87351542617491	0.100781614536331	18.5898532663367	3.88238495518171e-77	8.58428384080958e-76	upregulated
MDFI	434.496006903432	1.78231389432849	0.0958773657712282	18.5895167226564	3.90682055324786e-77	8.62824506567526e-76	upregulated
GAN	881.772761417077	-1.40684	0.0757433796351888	-18.5738	5.24027205682845e-77	1.15597107339747e-75	downregulated
FANCI	736.54671905799	0.878487771777378	0.0473085574139795	18.5693206429877	5.69185445826534e-77	1.25412732708918e-75	upregulated
SP110	661.464329217101	0.947136889338916	0.051086152489258	18.5399926044161	9.82351865734085e-77	2.16197276466843e-75	upregulated
SRGAP2C	684.285249226538	-0.92383	0.049840673251572	-18.5357	1.06483541314438e-76	2.34078494706181e-75	downregulated
FKBPL	256.112906132933	1.11475425480511	0.0601812101909026	18.5232940857947	1.33982791041738e-76	2.94187706541124e-75	upregulated
XAF1	1213.70783932779	2.4174368308089	0.130524242565143	18.5209795766667	1.39868859030854e-76	3.06756366872183e-75	upregulated
REN	28.3119868773606	3.82546650715989	0.206592186568426	18.5169951037468	1.50612089127897e-76	3.29936240102256e-75	upregulated
UHRF1	371.004927774059	1.53257586406159	0.0828123692381429	18.506605693823	1.82653747619472e-76	3.99665804115631e-75	upregulated
STXBP6	304.127114216882	-1.35965	0.0734775225845707	-18.5043	1.90567446980965e-76	4.16500871146748e-75	downregulated
SSBP2	802.636949813964	-0.76125	0.0411418755208737	-18.503	1.95141445878089e-76	4.2600636612257e-75	downregulated
MYH14	5752.44269428532	-1.98253	0.107192294729129	-18.4951	2.26062229104571e-76	4.92940526962316e-75	downregulated
TPPP	831.549565172367	-2.60724	0.14105735355947	-18.4835	2.80251688208739e-76	6.10401062053723e-75	downregulated
NLRX1	2183.51768814672	1.38222606754284	0.0747849762518958	18.4826704081195	2.84733436610948e-76	6.19450504057503e-75	upregulated
CEP68	956.740741753085	-0.749358	0.0405675228372627	-18.4719	3.47820412192648e-76	7.55831306265881e-75	downregulated
LIF	151.457524686934	-1.69262	0.0916712183600008	-18.4641	4.02013825465187e-76	8.72595644758286e-75	downregulated
EPN2	1211.5273258022	-0.698664	0.0378441633601489	-18.4616	4.20591373492978e-76	9.11874821089067e-75	downregulated
NABP1	296.148171865467	1.66024417220512	0.0899328538869684	18.4609305770702	4.25939524468487e-76	9.22414634188955e-75	upregulated
SLC25A28	845.578694464922	0.778040316809024	0.0421792114139049	18.4460612403136	5.60870324903869e-76	1.213234222215e-74	upregulated
HTR3B	8.38070732684354	5.15638272004185	0.279540158449629	18.4459461876243	5.62065388273535e-76	1.21443295808383e-74	upregulated
CYCS	2281.59903376798	1.24709271261035	0.0676084826753881	18.445802409116	5.63562399041387e-76	1.21628062635937e-74	upregulated
BAK1	764.405856182711	1.26966837195898	0.0688382283292363	18.4442337168596	5.80156081454744e-76	1.25066866751831e-74	upregulated
BOC	1831.41365375095	-1.11225	0.0603234584737652	-18.4381	6.4935158216353e-76	1.39824581027463e-74	downregulated
KIF14	97.3996044883875	1.84174802400693	0.09997281766996	18.4224879015323	8.67242370644666e-76	1.86530938494277e-74	upregulated
RAI2	615.961424726889	-1.53244	0.0831957484382489	-18.4197	9.12303340903843e-76	1.96000408240215e-74	downregulated
MLKL	262.455539481814	1.32333925317392	0.0718454706071013	18.4192439967555	9.20805748370652e-76	1.97603036533131e-74	upregulated
ELF3	560.711098171811	1.84542293627628	0.100199705982136	18.4174486161195	9.51856181888986e-76	2.04035325685683e-74	upregulated
MAPKAPK5-AS1	236.161672489114	-0.718121	0.0390133971278851	-18.407	1.15391072739153e-75	2.47067281054714e-74	downregulated
CFAP90	8.83049295241647	-2.60483	0.141539772864806	-18.4036	1.23025885606503e-75	2.63117100040365e-74	downregulated
TSPYL5	503.374699593675	-1.06479	0.0578768995426724	-18.3975	1.37521013712673e-75	2.93786436171528e-74	downregulated
TCEAL4	1649.20128822967	-0.721365	0.0392319079139472	-18.3872	1.66360125011421e-75	3.54995271265925e-74	downregulated
C7orf57	8.96690701584963	2.60637869320573	0.141756456525319	18.3863138025054	1.69093208241089e-75	3.60421507644589e-74	upregulated
TMEM108	65.3779177631644	-1.6398	0.0892421103186093	-18.3747	2.0952320881204e-75	4.4609609930105e-74	downregulated
ADAM19	357.439295075802	1.27407816565315	0.0693438457866877	18.3733415878377	2.14772392718146e-75	4.56758930372182e-74	upregulated
PRB1	14.7061302131585	-3.4046	0.18530722544235	-18.3727	2.17280688475302e-75	4.6157531008055e-74	downregulated
ALDH1A2	152.893805894057	-1.68462	0.091696552624725	-18.3716	2.21635693341653e-75	4.70299524426761e-74	downregulated
SHC1	2985.71278896559	0.895445427822759	0.0488014378419694	18.3487509266105	3.37788699880409e-75	7.15968464657032e-74	upregulated
PGAM5	1122.37148531265	0.972580663422647	0.0530193732413805	18.3438732667547	3.69507829969973e-75	7.8145132478806e-74	upregulated
STAR	109.397570808526	-1.16406	0.0634577124273986	-18.3439	3.69308142550181e-75	7.8145132478806e-74	downregulated
STAC	83.1282123173234	-1.77787	0.0969231420938287	-18.3431	3.7484408136193e-75	7.91852898297348e-74	downregulated
THRA	1745.29754598652	-1.11658	0.0608775361354537	-18.3414	3.86940909841656e-75	8.16497026791707e-74	downregulated
FAM162A	1768.80874948092	0.815876717543746	0.0444930041843634	18.3371910371131	4.17836323759567e-75	8.80709732916578e-74	upregulated
GPRIN1	216.906982246165	1.9809519778473	0.10805707953302	18.3324589782381	4.55824485609159e-75	9.59713130867551e-74	upregulated
KIF11	508.627114949756	1.32145011607049	0.0720947264286838	18.329358907793	4.82558940443473e-75	1.01487340315909e-73	upregulated
JAK3	262.859793762984	1.31105080852611	0.0715416218829276	18.3257071061591	5.16063421480988e-75	1.0841336777875e-73	upregulated
ELOVL7	2235.53718195747	1.35455566196011	0.0739307241323495	18.3219585342518	5.52869089411085e-75	1.16016792638435e-73	upregulated
CACNB4	434.775630414553	1.72730554989471	0.094282096367995	18.3206103431643	5.66736796293906e-75	1.18795304789527e-73	upregulated
IL24	16.9929760089769	2.72271098153703	0.148678171819129	18.3127822209791	6.54391106051369e-75	1.3701720517754e-73	upregulated
SCNN1D	185.852091949894	2.53637255676128	0.138533175137185	18.3087737233308	7.04382500022766e-75	1.47321677626174e-73	upregulated
LIPE-AS1	57.5729914147774	1.20416750795264	0.0657781034473984	18.3065099910579	7.34278257907273e-75	1.53405057432028e-73	upregulated
NPTXR	175.624785226934	-1.25927	0.0687971393390188	-18.3042	7.6662268117315e-75	1.59810046045655e-73	downregulated
CYP2S1	347.874136066966	1.52039934457924	0.0830628990511676	18.3041931108456	7.66186172756108e-75	1.59810046045655e-73	upregulated
PPP1R14B-AS1	138.450715035002	1.45333480613117	0.0794269082160752	18.297763802885	8.62156711820254e-75	1.79527555299802e-73	upregulated
UST	546.943570556465	-1.17912	0.0644430072510112	-18.2971	8.72805863462353e-75	1.81545535749156e-73	downregulated
PFKFB2	1181.77523329839	0.86896528560133	0.0474937646515229	18.2964077911534	8.83880428778384e-75	1.83647480755719e-73	upregulated
COL21A1	273.249692641586	-1.26231	0.0690247349878488	-18.2877	1.03620832662643e-74	2.15061463102346e-73	downregulated
FHL1	4130.14959859536	-1.41716	0.0775964845556688	-18.2632	1.62565931924671e-74	3.37030836328291e-73	downregulated
SPIB	32.0787234357555	3.08358483357918	0.168929389911248	18.2536906999974	1.93391630417299e-74	4.00500328390972e-73	upregulated
EPHA2	1981.81951952147	1.64742633408534	0.0903082221798187	18.2422629337674	2.38381769390217e-74	4.93132767268036e-73	upregulated
ASPM	404.016090312636	1.70000027293868	0.0931996715521652	18.2404105575325	2.4659917054288e-74	5.09575537908074e-73	upregulated
SLC9A2	98.4791791201606	-2.1507	0.11791298579278	-18.2397	2.49652917571143e-74	5.15323870921088e-73	downregulated
ISG20L2	925.829445099416	0.673351894421713	0.0369381824655685	18.2291561055926	3.029598410556e-74	6.24677478581345e-73	upregulated
E2F8	150.662494955792	1.38803205999043	0.0762471767623678	18.2043731837622	4.76475964904531e-74	9.81385115106083e-73	upregulated
SYN2	141.885611639693	-1.63069	0.0896479961652941	-18.19	6.19742145879292e-74	1.27508077331886e-72	downregulated
ZNF256	142.001842947202	-0.976714	0.0537169531970425	-18.1826	7.08981333204948e-74	1.4571027421801e-72	downregulated
CD34	5185.76466937306	-1.24988	0.0687643388425712	-18.1763	7.95508616662976e-74	1.63316281442543e-72	downregulated
RDH12	1574.01934084158	1.05705569977157	0.0581860161446971	18.166834057566	9.44958370685236e-74	1.93788053745828e-72	upregulated
FLJ42969	7.12983976702904	3.39251309523682	0.186813639385591	18.1598790452047	1.07260749180473e-73	2.19727993104949e-72	upregulated
PCDH20	105.61970227192	-1.89939	0.104633032353223	-18.1529	1.21778886799198e-73	2.49199581636934e-72	downregulated
COQ8A	928.682450240372	-0.977853	0.0538917756256122	-18.1448	1.41254258599307e-73	2.88740770895174e-72	downregulated
DPAGT1	581.717694862759	0.785127683335839	0.0432773890547234	18.1417525521944	1.49196779354831e-73	3.04647604740807e-72	upregulated
ILF2	3488.03827350294	0.564133978273624	0.0311081673187121	18.1345938027756	1.69950132049178e-73	3.46650705296004e-72	upregulated
RAET1L	86.7052103636148	1.78490388991616	0.0984590778021388	18.1283831796908	1.90271761465057e-73	3.87683828817352e-72	upregulated
POLB	452.108195769988	1.22775321876535	0.0677402101276118	18.124437707714	2.04422100698648e-73	4.16068140294165e-72	upregulated
GBP1P1	48.4304546226177	1.62933760204815	0.0899909109341354	18.105579609486	2.87964255764169e-73	5.85475824299919e-72	upregulated
BBS1	632.494686910003	-0.689724	0.0380967855378263	-18.1045	2.93529433270424e-73	5.96151042984059e-72	downregulated
PAIP2B	775.163118553465	-0.958568	0.0529621302127048	-18.0991	3.23741976133391e-73	6.56807998474478e-72	downregulated
DKK4	15.673538811367	2.99346950766599	0.165431580490722	18.0949096828212	3.49516436552198e-73	7.08340850933433e-72	upregulated
CA13	214.29730194808	-1.17182	0.064862902494115	-18.0661	5.89333465074243e-73	1.19308545189015e-71	downregulated
TMEM271	56.019022249247	-2.45574	0.135948489277131	-18.0637	6.15146939654811e-73	1.2440148729476e-71	downregulated
SCN3B	90.7500272360644	-1.01766	0.0563449472043268	-18.0612	6.44515449700961e-73	1.30201740473172e-71	downregulated
PON2	1190.3886301901	1.01206914597743	0.0560685112631888	18.0505799632653	7.80666744261663e-73	1.57538382715807e-71	upregulated
CLPX	2238.90665282481	0.772600091536505	0.0428032471935974	18.0500345696219	7.88413667000722e-73	1.58932452936135e-71	upregulated
ALDH1A3	606.298939221887	2.05771258135791	0.114039161847519	18.0439118283706	8.80823330021578e-73	1.77372170888192e-71	upregulated
TPRXL	123.608935207866	1.41321913736985	0.0783233475582548	18.0433955062855	8.89093008272844e-73	1.78657724430139e-71	upregulated
N4BP1	1996.03735614276	0.642205037713281	0.0355922130878891	18.043414050356	8.88794661213019e-73	1.78657724430139e-71	upregulated
GDPD2	605.35759507655	-1.39958	0.0776154249350107	-18.0322	1.08872300830906e-72	2.18540384369156e-71	downregulated
PRB2	20.2711051305458	-3.34062	0.185407498798628	-18.0177	1.41473071055615e-72	2.83679706183371e-71	downregulated
DUSP9	18.2580834781467	2.78610087330063	0.154687562401464	18.0111498949722	1.59285001115331e-72	3.19058296631544e-71	upregulated
SLC18B1	512.179414855799	0.913084636834861	0.0507259284938979	18.0003533487751	1.93580018652249e-72	3.87344009867104e-71	upregulated
SNORD86	19.3201758792351	1.68205880408022	0.093484600514054	17.9928971705596	2.21470366567617e-72	4.42683752752087e-71	upregulated
LRIG3	1348.0174558274	-0.667958	0.0371324418856809	-17.9885	2.39619120776558e-72	4.78455502591675e-71	downregulated
GPC4	360.561736255019	-1.1108	0.0617882650801992	-17.9775	2.9238009560796e-72	5.83190571755287e-71	downregulated
CCNK	870.451791712519	0.610695844156878	0.0339709698944426	17.9769917095238	2.95074131853855e-72	5.87945291745395e-71	upregulated
RXRG	65.9179173729106	-1.30974	0.0729311820459669	-17.9585	4.11430914572607e-72	8.1892903363827e-71	downregulated
SRXN1	1090.2790810408	1.19445848263906	0.0665152920437959	17.9576522321001	4.18122745503857e-72	8.31375435944658e-71	upregulated
RGS9	41.1046341396547	-1.19306	0.0665067399206648	-17.939	5.85075812857168e-72	1.16211756581032e-70	downregulated
GABARAPL1	1255.78640216883	-0.857772	0.0478216340002163	-17.9369	6.07410951356073e-72	1.20521781332421e-70	downregulated
DUOX1	4624.62292613723	1.07263509512433	0.0598132901313194	17.9330562282959	6.51007565043411e-72	1.29037053870372e-70	upregulated
LYPD1	52.6219523632365	2.23805502783195	0.124838857538713	17.9275513406386	7.18762300545599e-72	1.4231793973917e-70	upregulated
CHRM1	85.7636328906293	-1.97906	0.110490719959788	-17.9116	9.57685008290032e-72	1.89427695428892e-70	downregulated
IKBKE	522.397015136076	1.25953683155243	0.070323113363569	17.9107091723976	9.72881071357798e-72	1.92232778114274e-70	upregulated
ZBP1	41.299511070881	2.30529342903037	0.128755769761064	17.9043893202485	1.0898394355305e-71	2.15118411081952e-70	upregulated
LUZP2	66.165	2.4517919047536	0.136963851879839	17.9010145458278	1.15793159664378e-71	2.28320976324693e-70	upregulated
ARPC5L	1540.93558389483	0.790261975554854	0.0441478032411173	17.900369158546	1.17142858660473e-71	2.30742206731528e-70	upregulated
ARHGAP11A-SCG5	89.7916806766462	1.02956288928126	0.0575309113761071	17.8958209535482	1.27109759841032e-71	2.50114521207447e-70	upregulated
PTPN2	641.478972976942	0.771021123754734	0.0431156624909215	17.8826226760886	1.61078385802353e-71	3.16625968108795e-70	upregulated
MTCL1	445.158970343073	1.33246944450543	0.0745379423698081	17.8763915683988	1.80124199054287e-71	3.53696730350227e-70	upregulated
AFG2B	206.621643177347	0.862494789813956	0.048250908847918	17.8752029838951	1.84004384256518e-71	3.60941933465504e-70	upregulated
SLC38A7	476.933351952104	0.73097936636364	0.040896865352386	17.8737260194684	1.88942295483473e-71	3.70244835275732e-70	upregulated
B4GAT1	408.027139657642	-0.756994	0.0423546472549836	-17.8728	1.92253569335984e-71	3.76344306337558e-70	downregulated
RNF149	1909.61801114681	0.691402724620228	0.0386920697697603	17.8693651886411	2.04306015468458e-71	3.99524735512056e-70	upregulated
FCGR1CP	13.2153324770369	2.48081512732822	0.138873548652381	17.863841972801	2.25564755703306e-71	4.40641912971335e-70	upregulated
LDLR	2270.88347110567	1.41229634134086	0.0791364443700792	17.8463456702236	3.08579422973302e-71	6.02190678261698e-70	upregulated
ESCO2	72.4416886235687	1.7349626047559	0.0972185885127315	17.8459966483539	3.10513506433486e-71	6.05341608375321e-70	upregulated
SAT1	3498.88336188238	1.07291	0.0601237149486636	17.8449661816655	3.16294569175292e-71	6.15977984717637e-70	upregulated
HDGF	7743.8266567262	0.723878046548648	0.040565186948895	17.8448098232755	3.17181087959288e-71	6.17070270609912e-70	upregulated
FAM83A-AS1	19.9684786672103	2.1368616160113	0.119757228087276	17.8432788579076	3.25993273080271e-71	6.3356374683057e-70	upregulated
NFE2L3	838.330594229759	1.01846990702572	0.0571155089717574	17.8317575271777	4.00626911771809e-71	7.77815507291395e-70	upregulated
PSMA5	1754.08256028017	0.710860798583563	0.0398818668666782	17.8241605629925	4.58927594862466e-71	8.90094062952802e-70	upregulated
MFSD4A	347.890162143705	-1.61461	0.0906842250347172	-17.8047	6.49247218423433e-71	1.25664816566962e-69	downregulated
CENPF	723.235461932193	1.33566186927096	0.0750437264159064	17.7984480923625	7.2654450103169e-71	1.40482568878056e-69	upregulated
IFI6	3867.28029518008	2.99543073371471	0.168364959890318	17.7912953839451	8.2549294568287e-71	1.59452251047347e-69	upregulated
EDIL3	484.98567466895	-1.45628	0.0818615287618139	-17.7895	8.52265014821429e-71	1.64455903929239e-69	downregulated
NCCRP1	9129.36814631482	1.31515677889749	0.0739768109804365	17.7779598967208	1.04721816075728e-70	2.0186914474252e-69	upregulated
ARHGAP11B	60.8441900867651	1.05944747677133	0.0595969482809868	17.7768746106975	1.06768369223795e-70	2.05605063863993e-69	upregulated
SLITRK6	227.128930560261	-1.40037	0.0787783434021555	-17.7761	1.08182866895695e-70	2.08117476630103e-69	downregulated
RUVBL1	1044.19701018948	0.743097612906249	0.041804586080758	17.7755046173818	1.09408826099046e-70	2.10262459001097e-69	upregulated
CD177	92.0404687537009	3.80102164444273	0.213835961367208	17.7754088701453	1.09595779749046e-70	2.10408351617494e-69	upregulated
MYO3A	17.5295011906062	-2.75045	0.154746390856341	-17.7739	1.1259702937859e-70	2.15951529321347e-69	downregulated
NCOA7	1152.71602653543	1.03447468004346	0.0582111442278247	17.7710762048374	1.18397384785863e-70	2.2684651610792e-69	upregulated
MYEOV	123.02596173631	-2.13984	0.120414494351033	-17.7707	1.19283568605509e-70	2.28313569849069e-69	downregulated
CCKBR	22.9516177196438	-2.80494	0.157913377929706	-17.7625	1.37956944495577e-70	2.63788712537506e-69	downregulated
MTFR2	50.3139939682294	1.21760593044034	0.0685537384094698	17.7613352486718	1.40843779704382e-70	2.69037175566363e-69	upregulated
LSMEM2	78.9489171045528	1.02083457214009	0.0575002646586799	17.7535630174876	1.6175798300297e-70	3.08675933527016e-69	upregulated
TDP1	374.148446725071	0.588017773255554	0.0331315971098417	17.7479453014622	1.78776153143815e-70	3.40807779267821e-69	upregulated
CBX7	1302.07584209828	-1.01026	0.0569527931984043	-17.7385	2.11470330264249e-70	4.02728772681132e-69	downregulated
GATM	2418.0040391063	-1.04678	0.0590511563683055	-17.7267	2.61012340633426e-70	4.96578598660922e-69	downregulated
CHPT1	588.46061580373	-1.07954	0.0609275227106119	-17.7184	3.02355063718975e-70	5.74656579981029e-69	downregulated
SCO2	397.067524961319	1.71906051620387	0.0970969345307769	17.7045807317323	3.8654847052468e-70	7.33938573945106e-69	upregulated
PNCK	31.8883786359986	-2.14488	0.121173957000333	-17.7008	4.13284065912716e-70	7.83915892390395e-69	downregulated
IL17C	11.3083035687037	5.55071226539221	0.313642567965495	17.6975730730622	4.37770051217904e-70	8.29530470052806e-69	upregulated
TNS2-AS1	125.74521111794	-1.01622	0.0574348461269692	-17.6935	4.70875416175614e-70	8.91370455655515e-69	downregulated
RRAGB	272.878321267725	-0.824422	0.0466081554282111	-17.6884	5.15516343627449e-70	9.74902115309035e-69	downregulated
S100A14	12033.289242034	1.0027525646977	0.0566937585392718	17.6871773989565	5.26473936009422e-70	9.94631566644321e-69	upregulated
SRGAP2B	708.980646290341	-0.939833	0.0531549393514648	-17.681	5.87315526330238e-70	1.10847030960475e-68	downregulated
NME1	1123.40463085319	0.931720189654874	0.0526968134822394	17.6807690652661	5.89860888582073e-70	1.11216656494942e-68	upregulated
ZNF665	47.1156703276233	-1.29939	0.073496655082081	-17.6796	6.01996715392491e-70	1.13392005566325e-68	downregulated
TCEAL2	28.9546164181466	-1.8096	0.102375778529466	-17.676	6.41675802664292e-70	1.20745926362321e-68	downregulated
ASAP2	1106.15838961727	-0.786861	0.0445197447790932	-17.6744	6.60095347154968e-70	1.24088757274201e-68	downregulated
CLLU1	7.07071539603396	3.85990173184725	0.218511579994611	17.664517971736	7.86820605775668e-70	1.47764753804194e-68	upregulated
TUBA1C	12212.7173046011	1.08509319492839	0.0614482538650649	17.6586497854139	8.73031729539338e-70	1.63792853891494e-68	upregulated
ENHO	80.2799341246502	-2.1201	0.120061061172085	-17.6585	8.74876296324915e-70	1.63976567151937e-68	downregulated
FRMD4A	1296.32769119871	-0.697916	0.0395331623311786	-17.6539	9.48867502949627e-70	1.7766887661455e-68	downregulated
RANBP1	1036.46854971783	0.817090591204005	0.0462916590166029	17.6509247791475	1.0010352946334e-69	1.87251903237989e-68	upregulated
CST6	5817.61703667835	-2.27827	0.129119453666491	-17.6447	1.11835116421611e-69	2.08990495174862e-68	downregulated
ING4	618.462477543953	-0.743346	0.042129897061583	-17.6442	1.12852073391795e-69	2.10683146670062e-68	downregulated
NLGN3	63.3082446373272	-1.15324	0.0653829723857484	-17.6382	1.25337508266942e-69	2.337618547392e-68	downregulated
LRRC20	332.42549745408	1.27583585392181	0.0723357665370604	17.6376903847166	1.26527793320185e-69	2.35749769481238e-68	upregulated
JPH2	243.306047144315	-1.68582	0.0955888320781234	-17.6361	1.30061619280459e-69	2.42096033766741e-68	downregulated
HMOX2	1496.81240903805	0.965078499821592	0.0547278979810812	17.6341232794142	1.3477033593537e-69	2.50614631564213e-68	upregulated
CYP1A2	22.4585512538139	-7.03889	0.399291746363773	-17.6284	1.49016695243456e-69	2.76835035114535e-68	downregulated
SGCG	129.713868172334	-1.75545	0.0995887115616163	-17.627	1.52782470975886e-69	2.83552893488939e-68	downregulated
NPAS1	60.7099140414991	-2.11321	0.119914654799614	-17.6227	1.65086978449149e-69	3.06089349768387e-68	downregulated
CD28	99.4657718848302	1.66272007447281	0.0943539855689596	17.6221498694149	1.66553393543661e-69	3.08506378715428e-68	upregulated
PPP2R2B	121.30222195151	-1.1804	0.0670101379137163	-17.6153	1.88010210662282e-69	3.47910691585897e-68	downregulated
E2F2	383.939387775128	1.04343922856484	0.0592392005938948	17.6139991442149	1.92361367237127e-69	3.55615175392812e-68	upregulated
VSIG10L	1455.24523249113	1.10548353292094	0.062769355778369	17.611834934618	1.99859748832645e-69	3.69117191094522e-68	upregulated
ILDR1	49.8096012953075	-1.31907	0.0749034293967586	-17.6103	2.0546044048527e-69	3.79091517697701e-68	downregulated
CMPK2	305.486364264472	2.4062112930737	0.1366518576019	17.6083321171058	2.12618274802919e-69	3.91916701287988e-68	upregulated
TIMP3	13484.4274230419	-1.29539	0.073609359598836	-17.5982	2.54418658187608e-69	4.68511093682895e-68	downregulated
ADRA1A	149.657262627908	-2.203	0.125184418122454	-17.5981	2.54890138927609e-69	4.6892361578051e-68	downregulated
SMIM12	954.004155312473	0.555211900311194	0.0315542473197614	17.595472795939	2.66819622882317e-69	4.90394280698062e-68	upregulated
RSAD2	584.213276575584	2.99364997407552	0.17020377023413	17.5886231542198	3.01104978495937e-69	5.52871922240263e-68	upregulated
HOMER1	369.146212206794	1.27626761375501	0.0725955818361112	17.5805135997981	3.47415066682462e-69	6.37286359977345e-68	upregulated
LRRC59	2824.94093894573	0.932022110093858	0.0531631238888415	17.5313646361831	8.25639404622059e-69	1.51306006558834e-67	upregulated
DTL	213.688344971646	1.20601161317609	0.0688160929819102	17.5251392649262	9.21157365000809e-69	1.68647448400003e-67	upregulated
NUF2	80.7403194645758	1.55369739275911	0.0886815691110161	17.5199582994986	1.00899330308725e-68	1.84550329152513e-67	upregulated
MID1	613.711772809403	0.898920168988429	0.0513324005331359	17.511750076994	1.16554960912365e-68	2.12979744872555e-67	upregulated
LGALS3BP	4016.91721182455	1.33838284716788	0.0764291980351273	17.5114077024955	1.17258145147863e-68	2.14058245896615e-67	upregulated
ALDH7A1	2208.37048101303	0.711498278348247	0.0406566036889856	17.500189730334	1.42792729529596e-68	2.6042150450975e-67	upregulated
GNA15-DT	147.422042299249	1.60659406701309	0.0918079153754651	17.4995158145421	1.44492242993028e-68	2.63267645430277e-67	upregulated
IQGAP3	264.77022634861	1.23205000684852	0.0704240612025333	17.4947310025937	1.57152704749145e-68	2.86060192343088e-67	upregulated
C1QBP	1841.30191181116	0.761061875643298	0.0435109378350799	17.4913	1.66972850761967e-68	3.03643814691796e-67	upregulated
KANK2	2587.31775618043	-1.11857	0.0639583769052552	-17.489	1.73679643844026e-68	3.15537446903208e-67	downregulated
EEF1AKMT4	103.858735380464	1.33986954614896	0.0766201773784048	17.4871631989538	1.79471408991827e-68	3.25747483619362e-67	upregulated
PTGR1	996.927483163692	0.790446241153768	0.0452634514816035	17.4632339178781	2.73020082783389e-68	4.95067708005975e-67	upregulated
LAD1	10196.9652134261	1.13502464506212	0.0650151488335987	17.4578489079081	3.00028348386052e-68	5.43521718314273e-67	upregulated
SHB	951.40130646247	1.12676152329856	0.0645544032703479	17.454448747358	3.18436855164971e-68	5.76319003679183e-67	upregulated
ZNF549	167.730008134246	-0.883281	0.050628241628637	-17.4464	3.6663039990599e-68	6.629083442575e-67	downregulated
KIF24	272.093963702962	0.632308856519752	0.036256285476067	17.4399789779111	4.10224817402963e-68	7.41024791703408e-67	upregulated
UGT1A8	52.4171367885934	1.63057366893526	0.0935004499510607	17.439206653965	4.15805814331749e-68	7.50390892930697e-67	upregulated
IFNGR1	2775.34302985345	0.760737085255137	0.0436257346240299	17.4378057312096	4.26123058431599e-68	7.68278385748846e-67	upregulated
KCNJ2	388.49319516318	1.16316582051792	0.0667300363806337	17.430918423049	4.80677459549346e-68	8.65813420247201e-67	upregulated
PSME1	2880.94900162015	0.591115421505149	0.0339138706702777	17.4299013890858	4.89302922993633e-68	8.80512923818267e-67	upregulated
TARS1	1571.91440461403	0.89025762525919	0.0511023414093932	17.4210730997064	5.70961832187599e-68	1.02648536604581e-66	upregulated
PACC1	114.255926445105	0.901818470279754	0.0517666785922583	17.4208292825381	5.73400138783679e-68	1.02989187012435e-66	upregulated
ZFP92	65.000000474285	1.8722923517168	0.107509338906152	17.4151601225191	6.33115304243569e-68	1.13607025569237e-66	upregulated
SNHG3	484.088332477259	1.14262375823251	0.0656711672804126	17.3991693090144	8.37080258116118e-68	1.50064652895386e-66	upregulated
CDCA3	132.692274180607	1.12506293043281	0.0646666090474501	17.3978958693702	8.55895810006056e-68	1.53292719317625e-66	upregulated
SNX20	210.927091654393	1.11462290453615	0.0640866385587524	17.3924382617495	9.41426567936236e-68	1.68452238298619e-66	upregulated
PCDHB9	52.615830197059	-1.13325	0.0651599099936245	-17.3919	9.50501612667889e-68	1.69915613758904e-66	downregulated
CNOT11	782.121706779768	0.68445259902603	0.0393628019148967	17.3883099202601	1.01173868583329e-67	1.80692142863854e-66	upregulated
ABCA3	642.43722558049	-1.29208	0.0743222503152216	-17.3849	1.07397040559134e-67	1.91625849487291e-66	downregulated
H2AX	516.457646743861	1.28556336325033	0.0739904243189301	17.3747261903649	1.28216824048056e-67	2.28558852200058e-66	upregulated
RTN4RL1	262.047968089055	-1.30714	0.0752769716989972	-17.3643	1.53637448865432e-67	2.73616167157056e-66	downregulated
POP1	224.513061126769	0.935833021565246	0.0539221443558936	17.3552634588977	1.79972936924958e-67	3.20216636787891e-66	upregulated
CTSB	16231.0432091649	0.908668965133565	0.0523632989889893	17.3531649586218	1.86670390529247e-67	3.31821503765357e-66	upregulated
MESP2	12.5106660701447	2.13603693391385	0.123099683722514	17.3520911615728	1.90192957293206e-67	3.3776629313486e-66	upregulated
CSTB	8820.7185765444	1.36041793290672	0.0784073705467678	17.3506383828453	1.95064445759316e-67	3.46093275533078e-66	upregulated
C2CD2	1044.17705727048	-0.847396	0.048847937226001	-17.3476	2.05574293109247e-67	3.64399184296269e-66	downregulated
MAPKAPK3	3253.23839836046	0.989420181772901	0.0570372573238021	17.3469102161756	2.08142430511253e-67	3.68606627640909e-66	upregulated
ST6GAL2	39.0286712469184	-2.26994	0.130893560634055	-17.3419	2.27130042337897e-67	4.01856878829207e-66	downregulated
WARS1	2865.69182354759	1.10546702567762	0.0637620969501546	17.3373693550545	2.45728706993777e-67	4.34357581047116e-66	upregulated
ASPG	364.618285041552	1.82964551325487	0.105566095999055	17.3317531158039	2.70942066948155e-67	4.78479145069952e-66	upregulated
MAML2	711.738266062011	-1.05715	0.0609952523879282	-17.3316	2.71481606601436e-67	4.78985564570821e-66	downregulated
CTDSPL	2993.58856523612	-0.534795	0.030858828010379	-17.3304	2.77451480591283e-67	4.89063079602253e-66	downregulated
FBLN1	26040.2886069907	-1.60033	0.092349385743394	-17.3291	2.83975654769774e-67	5.00098018794837e-66	downregulated
CCDC127	411.451896586697	-0.704531	0.040657700966473	-17.3283	2.87502576266784e-67	5.05839026711168e-66	downregulated
P2RY8	129.216399040613	1.51674858647784	0.0875419122277213	17.325970473804	2.9959846873611e-67	5.26631853810812e-66	upregulated
CNTFR	257.123681916899	-2.06679	0.119402090965448	-17.3095	3.98716752721495e-67	7.00211654061132e-66	downregulated
CCL2	435.179910492713	1.64724632878819	0.0951779828811923	17.3070102866584	4.16486803118029e-67	7.30741521507735e-66	upregulated
LOXL4	319.613605517897	-1.59369	0.0921468913383057	-17.2951	5.12515613145516e-67	8.97565467051238e-66	downregulated
RCOR1	1979.17248297655	0.768886737683733	0.0444841218128113	17.284521000981	6.15303668657747e-67	1.07658256854992e-65	upregulated
ZNF766	423.693732048464	-0.696336	0.0402950533382958	-17.2809	6.54926091171791e-67	1.14485189129283e-65	downregulated
TLE3	3611.97827200049	1.05542869557931	0.0610786356366036	17.2798341773504	6.67396179706878e-67	1.16557513449453e-65	upregulated
RAD51	140.35432423885	1.08308251068166	0.0627018906893936	17.2735223575143	7.44560456056662e-67	1.29914144399794e-65	upregulated
VWA5A	1469.57997431977	-0.694726	0.0402357402063072	-17.2664	8.42453846795185e-67	1.46859778683735e-65	downregulated
CLLU1-AS1	6.26788550968288	4.00547079256912	0.231982242877872	17.2662818622622	8.44084988105407e-67	1.47008882716998e-65	upregulated
CD2	234.762076484797	1.56751959696091	0.0908066890816088	17.2621600106151	9.06554290910666e-67	1.5774377647811e-65	upregulated
SYDE2	97.8604569646567	-1.20483	0.0697967436812252	-17.262	9.08738557583176e-67	1.57978779152694e-65	downregulated
SALL2	199.93037732151	-1.00204	0.0580547084681754	-17.2603	9.35945814387305e-67	1.62559461382448e-65	downregulated
ARFGEF3	494.856730624612	-1.69835	0.0983975715092487	-17.2601	9.39711101766833e-67	1.63063971313001e-65	downregulated
BBS2	775.321155588464	-0.897199	0.0519926058630614	-17.2563	1.00363433777572e-66	1.73996953947962e-65	downregulated
ZBED2	184.616995760855	1.63625834040935	0.0948647856766016	17.2483216900677	1.15197271054666e-66	1.99531360988562e-65	upregulated
NOLC1	2251.80113468449	0.699146671905397	0.0405462719903284	17.243180139278	1.25915635839411e-66	2.17897295298721e-65	upregulated
NUDT15	516.90829884041	0.835676240456518	0.0484673746966945	17.2420364355636	1.28431854978515e-66	2.220488339405e-65	upregulated
CILP2	163.074198946771	-3.82153	0.221946318334079	-17.2183	1.93647165211356e-66	3.34495910081129e-65	downregulated
UPK1B	25.1795679071662	-2.81508	0.163748862728484	-17.1915	3.075973466794e-66	5.30843544829504e-65	downregulated
TACR2	64.5110797124111	-1.76801	0.102849785451797	-17.1902	3.1459091335552e-66	5.42418855065855e-65	downregulated
PRLR	299.733443567088	-1.56357	0.090982390708864	-17.1854	3.41442571186705e-66	5.88181389219715e-65	downregulated
CDC25C	56.5751330874336	1.22923671193586	0.0715431372401898	17.1817557819554	3.63733630408304e-66	6.26011676894365e-65	upregulated
PAPLN	559.713217886591	-1.37002	0.0797718232143287	-17.1743	4.13950506480427e-66	7.11792027885445e-65	downregulated
TCEA3	944.204096889795	-0.798897	0.046521820428408	-17.1725	4.26495752707798e-66	7.32698823033551e-65	downregulated
CYP7B1	1362.92642560188	1.16389441557169	0.0677847084128926	17.1704569190168	4.41927448666476e-66	7.58522031230168e-65	upregulated
CGNL1	1674.08837043262	-1.36817	0.0796989687726766	-17.1667	4.71479617021403e-66	8.08512874474078e-65	downregulated
TNNT3	40.7787694097328	-2.36646	0.137879198741481	-17.1633	4.99979877791658e-66	8.56611094418998e-65	downregulated
TLE2	678.633213879928	-1.27302	0.0741894686326268	-17.1591	5.37747979869614e-66	9.20486582705448e-65	downregulated
ENO1	27719.248400415	0.945809626098387	0.0551241337881233	17.1578138485355	5.49431869154146e-66	9.39637589223999e-65	upregulated
PCDHGA2	249.286988251751	-0.802888	0.0467968016772167	-17.1569	5.58228355460581e-66	9.5382047859536e-65	downregulated
RRP36	802.026414602887	0.628570503378001	0.0366427521503047	17.1540200037287	5.86510943480013e-66	1.00124287099124e-64	upregulated
BZW1	4551.25335860203	1.10998820957259	0.0647107932551587	17.1530613941918	5.96268092225295e-66	1.01698326548849e-64	upregulated
LDHA	20466.4504093358	0.777197219109423	0.0453162434347848	17.1505217599931	6.22906694659483e-66	1.06146213643009e-64	upregulated
PITX1-AS1	438.618468836714	0.686072879716921	0.0400171058624331	17.1444902106473	6.91022345003663e-66	1.17647640749995e-64	upregulated
SORBS1	1609.41701722622	-1.4976	0.0873523308601821	-17.1444	6.91900554896453e-66	1.17691414853976e-64	downregulated
ARHGEF10	824.18082260378	-0.856237	0.0499622642622179	-17.1377	7.76939420109026e-66	1.32037893019246e-64	downregulated
ARL3	552.628289439404	-0.599693	0.0350139694223534	-17.1273	9.29437267769514e-66	1.57812784829431e-64	downregulated
RAB10	6483.46272976863	0.877246675371792	0.0512292588705591	17.1239384428404	9.83878070592118e-66	1.66906943237691e-64	upregulated
EIF4EBP1	352.968062288222	1.3591104595162	0.0794018779633248	17.1168553487358	1.1111805705901e-65	1.88334173811376e-64	upregulated
C22orf39	459.903603533842	-0.600747	0.0351107713202456	-17.11	1.24920372286829e-65	2.11538528548983e-64	downregulated
PCNA	1453.75909577967	0.849880522674092	0.0496762549294166	17.1083855633171	1.28512356117529e-65	2.17426842506345e-64	upregulated
RACGAP1	686.949355163497	0.79040857156008	0.0462126669968995	17.1037211856461	1.39224117548002e-65	2.35339679162987e-64	upregulated
MYLK	4130.78141618298	-1.41606	0.0828262278984624	-17.0967	1.57026417291147e-65	2.65195506350263e-64	downregulated
EIF3J-DT	120.964969833227	-0.720315	0.042139433471781	-17.0936	1.65593795420809e-65	2.7941556807025e-64	downregulated
FAM136A	757.969606498119	0.64031878536995	0.0374600534464697	17.0933761823101	1.66262935962114e-65	2.80295051027233e-64	upregulated
PRKCB	474.337324805359	-1.07313	0.0627904372638849	-17.0907	1.73991270982661e-65	2.93063163897816e-64	downregulated
APOBEC3B	96.4646646534813	1.4579491594704	0.08534025707314	17.0839555618034	1.95410776548864e-65	3.28848916947107e-64	upregulated
RTN4	9047.84241897338	-0.585043	0.0342519066335929	-17.0806	2.0702157194699e-65	3.48079127490996e-64	downregulated
EFNA5	907.496481986702	-0.612003	0.0358373360841891	-17.0773	2.19209683468454e-65	3.68245061351395e-64	downregulated
CBX2	292.528799471478	1.18951808658189	0.0696615917343685	17.0756661880154	2.25240086821194e-65	3.78040248465439e-64	upregulated
LSM12	658.328461216295	0.686362899054237	0.0402045916733081	17.0717540083839	2.40853748285653e-65	4.03888289934942e-64	upregulated
GJA3	52.7426032857278	1.72428136435907	0.101030231587619	17.066984181499	2.61356501924946e-65	4.37881905833405e-64	upregulated
CAB39L	725.24242920579	-1.21357	0.0711182775608918	-17.0641	2.74595501214488e-65	4.59656373896938e-64	downregulated
DIS3L	699.828	-0.577245	0.0338435543681096	-17.0563	3.14000734094763e-65	5.251544492817e-64	downregulated
MAST1	59.3181609381329	-1.71532	0.100581501391892	-17.054	3.26389876630629e-65	5.45393454345131e-64	downregulated
MACO1	1042.12629868591	0.811455181062566	0.0476063610527235	17.0450999219178	3.80094019260457e-65	6.34572825635806e-64	upregulated
YWHAQ	7641.66971155044	0.708941005730921	0.0416069413396862	17.0390079853024	4.21825954285137e-65	7.03625000682136e-64	upregulated
BMP8B	111.309913356956	-0.847522	0.0497767017699276	-17.0265	5.22591468108998e-65	8.70939817871363e-64	downregulated
CLCN3	3838.9289569707	0.73269286536969	0.0430444519261938	17.0217724371541	5.66301201066727e-65	9.42956191477453e-64	upregulated
MEIS1	284.277270145855	-0.780986	0.0458830534179885	-17.0212	5.7147905335356e-65	9.5074245671612e-64	downregulated
KLK8	2574.63807194943	1.51034061009485	0.0887492364104723	17.0180687877629	6.03277953896478e-65	1.00276438143722e-63	upregulated
HELZ2	1678.00666893235	1.88441986950353	0.110744424105832	17.0159345241861	6.25668937220785e-65	1.03907105095501e-63	upregulated
FGGY	190.329304485337	-0.955319	0.0561565577214347	-17.0117	6.72505681037313e-65	1.11587654553205e-63	downregulated
LETMD1	897.342298548512	-0.677887	0.0398602745253013	-17.0066	7.33872478388392e-65	1.21663600988466e-63	downregulated
MAPK4	98.7672251314309	-1.86957	0.109951093753954	-17.0037	7.71308204480193e-65	1.27758034673909e-63	downregulated
AHNAK2	21756.5295250568	-1.09973	0.0646913064146007	-16.9997	8.24998942333582e-65	1.36531921033005e-63	downregulated
RIN2	2224.30915819904	0.52296081555064	0.0308257941585901	16.965039501015	1.48999449993352e-64	2.46369160377315e-63	upregulated
CFAP251	236.672517875004	2.02341358479337	0.119308794873073	16.9594671285212	1.63823377264346e-64	2.70644217592162e-63	upregulated
SH2D5	15.7096922907261	3.55019583203541	0.209336966526642	16.959239884579	1.64458144591917e-64	2.71456217933122e-63	upregulated
DBI	7531.20722146788	0.855487022049996	0.0504518133775259	16.9565168183049	1.72257940006238e-64	2.8408317712604e-63	upregulated
BTBD16	68.2243109159406	-2.19748	0.129625818740739	-16.9525	1.84583710727502e-64	3.04145803006559e-63	downregulated
RIGI	992.427764049453	1.54572879657566	0.0912353088651203	16.9422213373643	2.19670794674475e-64	3.61645689686067e-63	upregulated
SLC25A13	732.708533812422	0.732010518542437	0.043219891954427	16.9368891369349	2.40511465711465e-64	3.95612132271402e-63	upregulated
PRIMA1	204.236333491368	-1.10897	0.0654783610030269	-16.9364	2.42434220659541e-64	3.98428972010203e-63	downregulated
IL4I1	219.305290550827	1.56838222792423	0.0926066031912121	16.9359654050356	2.44317020988852e-64	4.01175323285768e-63	upregulated
CCT3	4877.34580854707	0.653897478719679	0.0386407993969726	16.9224624988196	3.07308575609e-64	5.04172311620342e-63	upregulated
RHOB	3133.22793273846	-1.19645	0.0707215893936756	-16.9178	3.32859679308612e-64	5.4561920962101e-63	downregulated
UNC5A	27.6918756013127	2.07624744083068	0.122761590954872	16.912842401936	3.6182713395638e-64	5.92589659579899e-63	upregulated
HABP4	378.513787966958	-0.789667	0.046701542056208	-16.9088	3.87476720852723e-64	6.34049774044754e-63	downregulated
GPR12	212.504324795057	-2.31984	0.137228224187384	-16.905	4.13289528960434e-64	6.75705201403905e-63	downregulated
SLC26A4	66.8069494711582	2.32408990672181	0.13749201409196	16.903453790177	4.24309040322493e-64	6.9312344871301e-63	upregulated
ZNF853	200.315589714405	-1.36108	0.0805286786936232	-16.9019	4.35954026209889e-64	7.11532544586666e-63	downregulated
KCTD5	894.99803867843	0.672720837684881	0.0398241784217531	16.8922715883932	5.12896753758068e-64	8.36392477363308e-63	upregulated
AGBL4	7.24442192538507	-2.29771	0.136022905802396	-16.8921	5.14402803120218e-64	8.38127146717542e-63	downregulated
ECT2	419.144417335816	1.26201945919635	0.0747538023438314	16.8823447052455	6.06859124209682e-64	9.87918689402858e-63	upregulated
MAPRE3	609.67617257731	-0.922832	0.0546770705019074	-16.8779	6.54826337800142e-64	1.065090495706e-62	downregulated
LRG1	858.798519217994	2.21525976855102	0.13132511461988	16.8685157820961	7.66994416008767e-64	1.24646459596485e-62	upregulated
MAST4	2491.50409179405	0.736785337784488	0.0436826672584696	16.8667662490695	7.90047460886323e-64	1.28282856352484e-62	upregulated
ZWILCH	319.521383981629	0.949566377605465	0.0563088997744976	16.8635221325266	8.34636700459989e-64	1.35406942097743e-62	upregulated
CCDC85C	2450.50125232326	0.876078496377715	0.0519585268309164	16.8611111556079	8.69391193264091e-64	1.40924668273407e-62	upregulated
TRPV6	269.167779359238	-1.38226	0.0820018202691935	-16.8564	9.41198735012824e-64	1.52433972903915e-62	downregulated
FAM171B	234.03254796209	-1.29772	0.0769869077130496	-16.8564	9.42068955112774e-64	1.52444616826917e-62	downregulated
HCAR3	445.539611522993	1.2521549253925	0.0743125168429285	16.8498521997194	1.051772023341e-63	1.70051434046832e-62	upregulated
UGT1A9	51.3526560867735	1.59970069183167	0.0949422488250155	16.8491973976729	1.06348162641903e-63	1.7179806768128e-62	upregulated
CCT6A	4063.43254853641	0.621749281140174	0.0369017367680049	16.848780995025	1.07099549530243e-63	1.72864511418107e-62	upregulated
TBC1D24	264.093418468589	-0.962715	0.057157309750642	-16.8432	1.17602794884989e-63	1.89655775342609e-62	downregulated
SMPD3	1891.39682197055	1.65644926792744	0.0983653380982116	16.8397659170711	1.24728915112822e-63	2.0097688881572e-62	upregulated
EIF4E	1148.97063910615	0.927854248871095	0.0550992230319404	16.8396975095861	1.24873184836436e-63	2.0103840097414e-62	upregulated
RALB	1726.90930717119	0.557560127390866	0.0331136769030565	16.8377594860027	1.29030246945107e-63	2.07554681609749e-62	upregulated
PSMB2	2655.25262786058	0.676746264778019	0.0401976111247973	16.8355	1.34086041764834e-63	2.15504360084973e-62	upregulated
HTR7	67.1621714934541	2.00619682359541	0.11917539393833	16.833985248948	1.37525870203186e-63	2.20845569023744e-62	upregulated
EGF	37.5707683241442	-2.01932	0.119956661313109	-16.8337	1.38122195233086e-63	2.21615366424365e-62	downregulated
LCK	223.773531875336	1.43218856284603	0.0850850832196451	16.8324283017844	1.41190820297029e-63	2.26347280356041e-62	upregulated
PSMB8	1829.0993872251	0.865983006971722	0.051467977642202	16.8256661062518	1.58271616193438e-63	2.53515541441205e-62	upregulated
RIPOR3	229.828734700993	1.49453674841522	0.0889068485905768	16.8101419868978	2.05678126276313e-63	3.29171859358941e-62	upregulated
UBXN10	86.401159235244	-1.30082	0.0773985891952808	-16.8067	2.17904231597015e-63	3.48444496584965e-62	downregulated
WNT7B	808.044804076855	-1.63476	0.0972711872148888	-16.8062	2.19961122622738e-63	3.51437041532738e-62	downregulated
EBNA1BP2	1245.01405236111	0.746443890229126	0.0444156961604919	16.8058581707674	2.21089573503828e-63	3.52942403397138e-62	upregulated
GTF2IRD2B	318.248809811411	-0.783938	0.0466477514772698	-16.8055	2.22469415437427e-63	3.54846208175405e-62	downregulated
ERO1A	1608.72309778699	1.36662874825365	0.0813215452296706	16.8052481589471	2.23375801379796e-63	3.55992267480719e-62	upregulated
IL22	4.47414022330168	5.41046371845288	0.321955419981729	16.8050089629177	2.24278686686246e-63	3.57130826388041e-62	upregulated
ADAM17	1064.6932312146	0.69775277638851	0.0415365979686623	16.7985056675786	2.50270059081447e-63	3.98183656552002e-62	upregulated
KLK1	336.173897215103	-1.40432	0.0836083713530424	-16.7964	2.59134407776007e-63	4.1194109840164e-62	downregulated
GAL3ST4	547.864681409358	-1.08368	0.0645492274189149	-16.7885	2.96322266985281e-63	4.7066308777067e-62	downregulated
POLR3GL	485.850806969739	-0.628742	0.0374813093418949	-16.7748	3.73056696351821e-63	5.92047850851813e-62	downregulated
OTUB2	856.783088886187	1.21875171596083	0.0726932941651231	16.7656691027433	4.35088588287827e-63	6.89915787403015e-62	upregulated
ATP6V1C2	2300.07673469447	0.929955380338177	0.0555300624172296	16.7468815963303	5.96734127314759e-63	9.45444396194595e-62	upregulated
DDX25	30.9097101811108	-2.19115	0.130841205171412	-16.7467	5.98847009332847e-63	9.47999329978957e-62	downregulated
CTSF	1262.24636417328	-1.02062	0.0609481378209477	-16.7457	6.08782208359579e-63	9.62922710033862e-62	downregulated
TRUB2	826.178741984874	0.603960554264642	0.0360724886770341	16.7429688500855	6.37288424896957e-63	1.0071708393138e-61	upregulated
PNPO	642.094869381008	0.727165099306211	0.0434414035441848	16.7389872329195	6.81376266295206e-63	1.07594990583566e-61	upregulated
EHBP1L1	2198.58779463085	0.821441638759195	0.0490957244977585	16.7314292061562	7.73594845210951e-63	1.22055359882617e-61	upregulated
AREG	117.294545257632	1.80773069339315	0.108044623992015	16.7313340229381	7.74832189672001e-63	1.22148878220422e-61	upregulated
GSTA3	80.8432571532586	-2.11984	0.126722699149541	-16.7281	8.17460420369875e-63	1.2876190777713e-61	downregulated
TTC22	1308.13151607881	1.12112175771093	0.0670464420877577	16.7215697477799	9.12828314226904e-63	1.43664316663502e-61	upregulated
CCT2	2874.99004703855	0.710795381620399	0.0425145825171641	16.7188606717103	9.55280521505351e-63	1.50096273648465e-61	upregulated
SPTAN1	10108.861955836	-0.722763	0.0432302882010005	-16.7189	9.54578859547275e-63	1.50096273648465e-61	downregulated
GSDMC	1085.69008031033	1.35637835069139	0.0811348493785899	16.7175801900153	9.76025258658704e-63	1.53228687873436e-61	upregulated
ATP6V1G1	2605.53907148104	0.811756539315241	0.0485626031238021	16.7156718770986	1.00777718043496e-62	1.58082531391242e-61	upregulated
ARPC3	2759.73129411572	0.691265541755907	0.0414001525795689	16.6971737707326	1.37421647175768e-62	2.15384846346867e-61	upregulated
VAMP2	2652.50398523614	-0.819049	0.0490637235759934	-16.6936	1.45943809121404e-62	2.28552829672849e-61	downregulated
HEATR3	455.462612682082	1.18676584401386	0.0710956845363206	16.6925158925444	1.48575538178115e-62	2.32482070432461e-61	upregulated
TP73-AS1	587.603324718519	-0.72531	0.0434808567006953	-16.6811	1.79785798289858e-62	2.81085898662913e-61	downregulated
FXYD6-FXYD2	52.8607863697967	-1.40125	0.0840048844513816	-16.6806	1.81427159791579e-62	2.83418239974496e-61	downregulated
TCEAL6	27.3500156507889	-1.11554	0.0668838743862278	-16.6788	1.86976447774916e-62	2.91846516382775e-61	downregulated
EZH1	1014.35241732655	-0.765937	0.0459307912862555	-16.6759	1.96271854662817e-62	3.06103322963433e-61	downregulated
SPTBN1	12343.2688942276	-0.811817	0.0486870951488991	-16.6742	2.01968851801881e-62	3.14729257631072e-61	downregulated
PLAT	1422.99892817361	2.26224965869083	0.13570913001589	16.6698412879513	2.17170405953883e-62	3.38139853937561e-61	upregulated
OPHN1	340.814876411794	-0.922013	0.0553185559249018	-16.6673	2.26474444110603e-62	3.52336965636439e-61	downregulated
EPN3	2225.92005488938	1.55472601208133	0.0932867605436402	16.6660949851938	2.31215170782441e-62	3.59417249479613e-61	upregulated
FBXO6	339.436950774548	1.13846209651206	0.0683116979300482	16.6656975453582	2.32757263290383e-62	3.61517818204055e-61	upregulated
TDG	589.332149073182	0.838527528189131	0.0503361947169816	16.6585402989599	2.62349484329554e-62	4.07146632150755e-61	upregulated
ALAD	1861.50055227518	-0.579273	0.0347834036455437	-16.6537	2.84335153069731e-62	4.40905631384478e-61	downregulated
CYP3A4	41.3401331079983	-2.26458	0.135988971870627	-16.6527	2.89266026509343e-62	4.48184949822202e-61	downregulated
TUBG1	1307.40084915849	1.04350209967929	0.0626661052462581	16.6517784307587	2.937416482808e-62	4.5474758931968e-61	upregulated
RANBP10	1210.16550987631	0.732789035543249	0.04404082400536	16.6388584249483	3.64500868673401e-62	5.63830772285084e-61	upregulated
DNMT3B	182.668503990111	0.967602403270242	0.0582266335751499	16.6178661526329	5.17417199437994e-62	7.99717660044906e-61	upregulated
ELL2	2565.73472512214	0.933662047224889	0.0562377516730838	16.6020514591758	6.73492095295585e-62	1.03925095388893e-60	upregulated
GARNL3	163.616379129832	-0.789493	0.0475758200360341	-16.5944	7.64929984355341e-62	1.17938635260776e-60	downregulated
PARPBP	84.8510756458991	1.37986298587073	0.083179085112503	16.5890618297185	8.36162961716473e-62	1.28816682614353e-60	upregulated
CRYZL2P	326.352388757102	-0.826171	0.0498366240459081	-16.5776	1.01215717881279e-61	1.55803138759737e-60	downregulated
MCL1	3314.12708308581	0.611383992731971	0.0368877779711638	16.5741615884239	1.0714688247789e-61	1.64799210720255e-60	upregulated
TSFM	558.216666486584	0.713355819468316	0.0430415690640129	16.5736481030092	1.08065966863646e-61	1.66078021581446e-60	upregulated
ZNF274	447.496948819631	-0.569783	0.0343875128480843	-16.5695	1.15845206475563e-61	1.77889045178723e-60	downregulated
ASCC3	1632.04523490522	0.863810419263977	0.0521566226876831	16.5618549428809	1.31477365507987e-61	2.01729927045412e-60	upregulated
UGT1A5	51.1139172578141	1.57163212156324	0.0949750801258332	16.5478367533987	1.65959599188645e-61	2.54431103966475e-60	upregulated
BLACAT1	9.4688740216598	2.15342394286664	0.130159831004807	16.5444586570423	1.75535545139042e-61	2.68894344772814e-60	upregulated
HUNK	276.150177322614	-0.971947	0.0587576721291695	-16.5416	1.84018531286456e-61	2.81661320625772e-60	downregulated
IL23A	19.4727829117615	1.99120791452124	0.120450830572357	16.531292520437	2.18409532554731e-61	3.34030850070993e-60	upregulated
GPX2	404.861512685919	1.5206487100218	0.0920148397587263	16.5261246339082	2.3795957199658e-61	3.6363676852929e-60	upregulated
DNAJB11	1043.77045583757	0.698858697704248	0.0422959962220901	16.5230461539348	2.50424218968757e-61	3.82376190591376e-60	upregulated
TMEM63C	110.010856679929	-3.01095	0.182353667971133	-16.5116	3.02883854931178e-61	4.62105166432439e-60	downregulated
GZMA	80.8622393973848	1.60002617037169	0.0969438954807783	16.504661406854	3.396326710263e-61	5.17755388839692e-60	upregulated
FAM227A	50.3787431337456	-2.15212	0.130449262034264	-16.4977	3.80853237339895e-61	5.80127652279234e-60	downregulated
DYNAP	13.220072006549	4.52875277802365	0.274533967196209	16.4961473593792	3.91060448649433e-61	5.95197143892217e-60	upregulated
USP30	429.072474856056	-0.549772	0.0333408907242169	-16.4894	4.37016198579369e-61	6.64608342446265e-60	downregulated
TMEM51	299.301262506214	0.896363098721512	0.0543606043223705	16.4892040825352	4.38690131524537e-61	6.66619029852321e-60	upregulated
PARD3	3015.65896192492	-0.718806	0.0436003093782907	-16.4863	4.60578332642273e-61	6.99318816124874e-60	downregulated
CYB5R2	1097.93531719547	1.02148287419942	0.0619675987658369	16.4841448522057	4.76995876854495e-61	7.23666522859554e-60	upregulated
LONRF1	1162.72443812323	-1.08922	0.0660992744252326	-16.4786	5.23068252106375e-61	7.92929624733095e-60	downregulated
IL1RN	3476.09268175717	1.19056887253597	0.0722502332648185	16.478408701771	5.24472215777393e-61	7.94422383434518e-60	upregulated
GALE	294.766992205476	1.11106799091926	0.0674290118044002	16.4775956400232	5.31572222172239e-61	8.04533709100779e-60	upregulated
GSTM5	429.457487219767	-1.4961	0.0908188938358254	-16.4734	5.69515027285694e-61	8.60769210803733e-60	downregulated
PDCD1	24.4229105483907	2.1795038261599	0.132304325694262	16.4734132064317	5.69636703967429e-61	8.60769210803733e-60	upregulated
HMMR	108.345035253902	1.6302271124158	0.0989754090601001	16.4710318239341	5.92510729468664e-61	8.94620383482208e-60	upregulated
AGAP2	364.792595844246	1.16528468821785	0.0707880663098879	16.4615979636539	6.92479520478494e-61	1.04472885617412e-59	upregulated
CARD14	658.59048742777	1.37373533092391	0.0834641391529663	16.4589887928543	7.22981580316922e-61	1.0898789153083e-59	upregulated
MYZAP	543.922586591256	1.04402243654465	0.0634779079797458	16.4470202275375	8.80971050807443e-61	1.32698890633945e-59	upregulated
LCE5A	1016.29284522413	-2.43029	0.147819242657937	-16.4409	9.73844579728612e-61	1.46571731066541e-59	downregulated
PIF1	30.7830225001388	1.95340377391268	0.118918131280959	16.4264587146726	1.23673590204329e-60	1.85991338157289e-59	upregulated
PACRG	29.6073720418568	-1.36329	0.0829952382756844	-16.4262	1.24295766475797e-60	1.86778785007921e-59	downregulated
RHOBTB3	598.512906742359	-1.23792	0.0753874508724966	-16.4208	1.35858878212951e-60	2.0399285921214e-59	downregulated
FAM13A	545.491678753483	-0.929429	0.0566301166411434	-16.4123	1.56254113074254e-60	2.34430656266353e-59	downregulated
ATIC	1246.16389068688	0.606949250494216	0.0369836323128263	16.4112936598637	1.58785752001485e-60	2.38040444199061e-59	upregulated
BEX5	40.8526847219305	-1.30938	0.079792450137306	-16.4098	1.62786951976694e-60	2.4384584608746e-59	downregulated
UGT1A4	51.2747615559505	1.55613171817292	0.0948629501791256	16.4039987712225	1.79054303902708e-60	2.6800158014632e-59	upregulated
IGSF3	3663.31489802899	0.68586295533062	0.0418118192723909	16.4035664380552	1.80333370491528e-60	2.69703002166059e-59	upregulated
SLC13A3	73.067063074017	-0.928028	0.0565780341263934	-16.4026	1.83170013340727e-60	2.7372938350106e-59	downregulated
GSTO2	664.631860499185	-0.621188	0.0378850450679631	-16.3967	2.02070598367619e-60	3.0173646717636e-59	downregulated
LRATD1	2566.47671475501	0.865154830508342	0.0527677068403251	16.3955358743615	2.05817724108903e-60	3.07089768042488e-59	upregulated
CLEC2A	295.630457472744	-1.72773	0.105398832033649	-16.3923	2.16966247970354e-60	3.23469192194354e-59	downregulated
CCNB1IP1	763.700114086357	-0.660195	0.0402866032218311	-16.3875	2.35058089143675e-60	3.50166331067885e-59	downregulated
IFIT3	1255.79397149068	1.84888225655169	0.112829661310017	16.3864912389624	2.38838945197727e-60	3.55519180876019e-59	upregulated
CDK8	311.149998139846	0.620224642492291	0.0378576118128466	16.3830894975215	2.52581096863566e-60	3.75679686378941e-59	upregulated
UGT1A1	51.8419159900413	1.54518013078053	0.0943203720100838	16.3822522945025	2.56082260627113e-60	3.80588451499857e-59	upregulated
PELI2	388.848415115334	-1.15257	0.0703606544085781	-16.381	2.61611246705437e-60	3.88500902337094e-59	downregulated
SLC25A5	10325.1458712717	0.856854213173655	0.0523294011303577	16.3742407645589	2.92130059341136e-60	4.33482575916616e-59	upregulated
FBN2	58.4664043606916	2.19750617995313	0.134209101504865	16.3737492860979	2.94499225624719e-60	4.36656167947011e-59	upregulated
UGT1A3	51.4773631108299	1.56243141086582	0.0954326579637312	16.3720831443217	3.02674203171725e-60	4.48426385918766e-59	upregulated
LMNB2	1998.49367033464	1.13278109351759	0.0692199765991383	16.364944762661	3.40336419656695e-60	5.03830845005838e-59	upregulated
SBNO2	2430.52392663925	1.47078037214483	0.0899482579595364	16.3514047465651	4.25066741413824e-60	6.28773589621432e-59	upregulated
CYP27B1	48.4588241041294	1.98300460634771	0.121289159134124	16.3493969329515	4.39306193605853e-60	6.49330192093393e-59	upregulated
CADM3	1108.4426526548	-1.69065	0.103417946045796	-16.3478	4.5132228664653e-60	6.66571006209283e-59	downregulated
C12orf75	540.360287344954	1.24969102869676	0.0764861800051087	16.3387820991098	5.22869091864172e-60	7.71639129418551e-59	upregulated
FOXO6	52.3881820697629	-1.77852	0.108855902946578	-16.3383	5.272037028874e-60	7.77430581012712e-59	downregulated
IKZF3	217.688510958843	1.70482523946987	0.104354426834127	16.3368751205899	5.39478472725664e-60	7.94912720037217e-59	upregulated
PEBP4	23.7126657076434	-2.0951	0.128248749627416	-16.3362	5.45273900329049e-60	8.02827904998846e-59	downregulated
SLAMF1	79.9274953963211	1.44880120027816	0.0886920889457716	16.3351795802666	5.54687172969832e-60	8.16053357189856e-59	upregulated
NCF2	754.705697727113	0.734336988686227	0.0449571699269065	16.3341462525365	5.64164658716782e-60	8.29352685649675e-59	upregulated
ZNF536	24.8328498906441	-1.66842	0.102219491233389	-16.322	6.88727311801381e-60	1.01168169235073e-58	downregulated
PGLYRP3	1488.12688770783	1.1625160707424	0.0712385930347948	16.3186276036445	7.27528480852573e-60	1.06784951074171e-58	upregulated
MXRA7	2297.86521581189	-0.987169	0.0605229549261118	-16.3107	8.28928370319674e-60	1.21574022362132e-58	downregulated
DDX60L	627.299974535803	1.84610551759478	0.113209423000651	16.3069952011341	8.80172717455928e-60	1.28989890356322e-58	upregulated
ATOH8	411.040120211934	-1.66351	0.102039203510385	-16.3026	9.45365803163885e-60	1.38330012387278e-58	downregulated
PAMR1	943.834298279871	-1.80544	0.110757700786224	-16.3008	9.73965764427255e-60	1.42404917207809e-58	downregulated
GSN	41381.030358058	-1.25324	0.0768857793910993	-16.3	9.86878872387174e-60	1.44181709736812e-58	downregulated
VCP	11163.8634267268	0.714135950753292	0.0438177253335965	16.2978782060542	1.02178104191483e-59	1.49165862582775e-58	upregulated
FLG2	56554.6706272629	-2.23831	0.137349189197706	-16.2965	1.04561444888146e-59	1.52527699706349e-58	downregulated
ISG20	191.535302405685	1.30276652545499	0.0799430383514755	16.2961847875644	1.05048090080152e-59	1.53119712225292e-58	upregulated
TMEM117	448.676519889019	0.930531803131744	0.0571098558793587	16.2937165363793	1.09375687536152e-59	1.5930514243832e-58	upregulated
KLRB1	55.4041544065628	1.69155356061312	0.103818680171886	16.2933448760139	1.10042530490347e-59	1.60153295719016e-58	upregulated
ALDH4A1	1173.81542114626	1.25261016037944	0.0769158893851908	16.2854537650398	1.25197092747554e-59	1.82069049153753e-58	upregulated
P2RX1	286.747644085057	-1.62251	0.0996316784487125	-16.285	1.26062502910747e-59	1.83186991384643e-58	downregulated
NUP50	1385.26545237241	0.681073755678084	0.0418358755363561	16.2796582346226	1.37635458547542e-59	1.99850904522404e-58	upregulated
PSMA3	1373.11	0.78063352222478	0.0479540513796445	16.2787814536175	1.396215231698e-59	2.02579497897744e-58	upregulated
PRMT3	435.872370033209	0.780074836670846	0.047924757217794	16.2770743548224	1.43570683510795e-59	2.08150029215459e-58	upregulated
ACOT2	476.577806288378	-1.57638	0.0970047260915654	-16.2505	2.21432268898388e-59	3.20788995669385e-58	downregulated
DSG2	931.139959746526	-1.16159	0.0714954351538427	-16.2471	2.342035331637e-59	3.39031531697399e-58	downregulated
BACH2	214.727042490172	-1.02614	0.0631728523805885	-16.2434	2.48613806859779e-59	3.5961702489969e-58	downregulated
ESRP2	3041.9036980599	0.759715422644373	0.0467709901793525	16.2433042304877	2.49135651868362e-59	3.6009698453498e-58	upregulated
MYO1B	2286.76	1.16147244682047	0.0715136501134711	16.2412692538774	2.57539875606636e-59	3.71960602352907e-58	upregulated
DDX21	3814.13364322197	1.05438139118251	0.0649248997227785	16.2400157056013	2.62856854784871e-59	3.79350688600039e-58	upregulated
ZNF667	72.1920533703603	-1.47718	0.0909632658995411	-16.2393	2.65879924976276e-59	3.83421514336031e-58	downregulated
CACNA1H	264.051931378638	-1.95481	0.12041056769776	-16.2346	2.87237324170504e-59	4.13905707658317e-58	downregulated
SPAG16	347.97073363872	-0.778382	0.0479651284093327	-16.2281	3.19269328880527e-59	4.59713868765738e-58	downregulated
FIBIN	410.223996075106	-1.45119	0.0894624088573768	-16.2213	3.56808400181865e-59	5.1337603455172e-58	downregulated
LAG3	45.2046325382683	1.76638169168588	0.108899583181605	16.2202796381708	3.62540374252583e-59	5.21227431844628e-58	upregulated
OSM	19.3119407002235	4.04215811905897	0.249298430493537	16.2141338437498	4.00686610960942e-59	5.75633858309242e-58	upregulated
PYGM	131.046883383501	-1.51778	0.0936265176510446	-16.211	4.21655744742594e-59	6.05299599024803e-58	downregulated
C1QTNF7	297.040240677569	-1.96348	0.121145002440398	-16.2077	4.44737803122923e-59	6.37951296849074e-58	downregulated
ZDHHC13	765.863086884714	0.985954366651311	0.0608451734564114	16.2043151599795	4.70094657584891e-59	6.73814195656285e-58	upregulated
EDIL3-DT	50.4047392902485	-1.24818	0.0770528192220164	-16.199	5.12150730422866e-59	7.33540755161216e-58	downregulated
COX19	353.254369873232	-0.632904	0.0390720862017125	-16.1984	5.17779869833405e-59	7.41043108268367e-58	downregulated
CAMP	11.8910186382666	2.67215286631061	0.165001658401128	16.1947030848288	5.49623715418017e-59	7.86024134600454e-58	upregulated
SLCO3A1	1142.58472530102	-0.782368	0.0483122112000599	-16.194	5.55933006745344e-59	7.94447552399512e-58	downregulated
ATP13A5	86.761555962115	-1.74004	0.107459017301427	-16.1926	5.68841306514009e-59	8.12281380341669e-58	downregulated
PLEK	491.303711779721	1.19750139462804	0.0739723081141227	16.1885092564716	6.07833860551952e-59	8.67307516837269e-58	upregulated
FCGR1BP	17.7221691110064	2.01756793100613	0.124640988531248	16.1870340951309	6.22579673334339e-59	8.87679626035545e-58	upregulated
CENPI	76.9145686029476	1.09435430046617	0.0676283265355354	16.181892359722	6.76818506580329e-59	9.64288261743659e-58	upregulated
CENPA	76.2910386413564	1.14604820692495	0.0708251014615339	16.1813846118864	6.82423536862888e-59	9.71543471075496e-58	upregulated
SMIM34	12.3298049870825	2.21428005790758	0.136844219660415	16.1810273272953	6.86395297462137e-59	9.76464301171925e-58	upregulated
RCC2	4648.39909305414	0.570035239851034	0.0352380599526412	16.1766919239351	7.36464870801427e-59	1.04690718955861e-57	upregulated
CH25H	82.2956309820918	1.46843368946475	0.0908951681916442	16.1552447581008	1.04303755743858e-58	1.48159810164195e-57	upregulated
IL1B	109.759726115378	3.10036202710276	0.191954492375926	16.1515471126926	1.10748746116561e-58	1.57196853195709e-57	upregulated
ALDH1B1	475.029269729432	-1.40056	0.0867185381822789	-16.1506	1.12459196698336e-58	1.59505188490776e-57	downregulated
ZNF652	1587.1894852279	-0.860015	0.0532509246407681	-16.1502	1.13144402561531e-58	1.60357014520453e-57	downregulated
ID1	1259.97014486925	1.37607797189839	0.0852337216660045	16.1447599025497	1.2362862889613e-58	1.75085118755813e-57	upregulated
PLP1	787.284136293686	-0.969275	0.0600407138344591	-16.1436	1.25900882784852e-58	1.7816996474161e-57	downregulated
PPP1R3B-DT	4.73184342004994	-3.49375	0.216436979438073	-16.1421	1.29080089294489e-58	1.82532732241886e-57	downregulated
OLFML2A	2262.68144627738	-0.870858	0.0539651917282832	-16.1374	1.39269046078411e-58	1.96794120368367e-57	downregulated
ZNF662	620.833216165249	1.00335058469781	0.0621868361573186	16.1344529919412	1.46096216624225e-58	2.06287422415234e-57	upregulated
RDH10	541.093043354766	0.944541627680012	0.0585640963374925	16.1283394904075	1.6129917356267e-58	2.27584366332021e-57	upregulated
PCDHB16	129.961267672839	-1.16046	0.0719630409782619	-16.1258	1.68052129254056e-58	2.36935996818088e-57	downregulated
ODAD1	15.4817269623111	-1.62094	0.100549587802081	-16.1208	1.82157121333414e-58	2.56631620233968e-57	downregulated
PEG3	192.474396071002	-1.29893	0.0805802795459212	-16.1197	1.85508799050613e-58	2.61159452690199e-57	downregulated
PRELP	3302.10637044045	-1.3016	0.0807545271054446	-16.118	1.90785881673884e-58	2.68389136736334e-57	downregulated
PSMD1	3227.39259225336	0.553156624366117	0.0343474568415745	16.1047330787114	2.36315580565397e-58	3.32191686656804e-57	upregulated
SMARCA2	4072.48821733601	-0.549525	0.0341369881352616	-16.0976	2.65052206446924e-58	3.72310916231487e-57	downregulated
HBEGF	436.871749393932	1.77951393043431	0.110576568282713	16.0930471805256	2.85436187962385e-58	4.00646690792536e-57	upregulated
CRACDL	200.409469038121	-1.02082	0.0634385811676793	-16.0915	2.92695908265298e-58	4.10532551126509e-57	downregulated
PPP1R3B	918.363736004526	-0.833541	0.0518137912610888	-16.0872	3.13510319207114e-58	4.39401408184586e-57	downregulated
UCK2	1391.8640056799	0.615447377426167	0.0382625259032034	16.0848601313757	3.25787247217254e-58	4.56270698264579e-57	upregulated
TSC22D3	2968.81401799891	-1.19768	0.0744856247490814	-16.0794	3.55883705551929e-58	4.98053200628028e-57	downregulated
SSPN	620.351021093533	-1.24268	0.0772853728036408	-16.0791	3.57307099078597e-58	4.99676178630283e-57	downregulated
SLC46A1	256.644422046347	-0.77048	0.0479189688306758	-16.0788	3.59191465621809e-58	5.01940935255728e-57	downregulated
LRP4	1944.13157554744	-1.11081	0.0690918956881972	-16.0772	3.68505193365175e-58	5.14576632945962e-57	downregulated
INSR	1403.84813624421	-0.528723	0.0328997130340404	-16.0707	4.09201012246477e-58	5.70983061933615e-57	downregulated
GLRB	94.1295810017296	-1.5949	0.0992859327405046	-16.0637	4.5864851466452e-58	6.39509249770272e-57	downregulated
ZFP28	136.965882094128	-1.20714	0.0751484730237313	-16.0634	4.60615881098111e-58	6.41780171391772e-57	downregulated
SLAIN1	53.6755671821453	-1.23345	0.0768329521308705	-16.0537	5.38590579251635e-58	7.49871630142486e-57	downregulated
C14orf93	273.761262142232	-0.608302	0.0379031606105193	-16.0489	5.82315832013925e-58	8.10154383320989e-57	downregulated
LMOD1	1868.19214621081	-1.46917	0.0915449361027515	-16.0486	5.84610238857726e-58	8.12749773742851e-57	downregulated
POLQ	98.8025104857238	1.47118675215022	0.0917209360453217	16.0398139790382	6.73558036614041e-58	9.35036720571389e-57	upregulated
ALDH6A1	493.46606836977	-0.911156	0.0568345824761599	-16.0317	7.67336944760101e-58	1.06288507063298e-56	downregulated
AMD1	2314.58249936836	0.949364347600056	0.0592488318995299	16.0233428603272	8.78004543483213e-58	1.21528912304335e-56	upregulated
KRT3	628.047936439104	3.53567254987821	0.220662202085785	16.0230094527184	8.82725840595208e-58	1.22093225937508e-56	upregulated
HOXC-AS1	30.5131100768848	-1.57718	0.098440531743108	-16.0216	9.02450782288755e-58	1.24730414832893e-56	downregulated
CENPE	178.805995008068	1.76150108296323	0.109958088541518	16.0197499458906	9.30236034760583e-58	1.2847698704576e-56	upregulated
PCDHGA6	217.093593867928	-0.727783	0.0454361530300341	-16.0177	9.61263542367328e-58	1.32665570752502e-56	downregulated
USP38	1249.11003658633	0.762605593100446	0.0476196707271179	16.014507900958	1.01204229116888e-57	1.39571975075393e-56	upregulated
UNC93A	865.039932080307	1.60022864760684	0.0999787920391197	16.0056809546239	1.16630160401557e-57	1.60729084323571e-56	upregulated
KBTBD8	62.5802394690528	1.4130667703754	0.0883268612956763	15.9981544645306	1.31619202828592e-57	1.81253799011554e-56	upregulated
HIBADH	632.17223429489	-0.708185	0.0442808020753293	-15.993	1.42869582442025e-57	1.96461227699124e-56	downregulated
TMCO5A	6.28159242333499	-2.66247	0.16647669145455	-15.993	1.42863832962405e-57	1.96461227699124e-56	downregulated
PGBD5	342.31759583948	1.83636089816311	0.114827946393543	15.9922819822055	1.44634357769809e-57	1.98743759635976e-56	upregulated
IFT122	713.909467806197	-0.694234	0.0434237916922877	-15.9874	1.56378283566574e-57	2.14725514152392e-56	downregulated
CATSPERG	39.2977284489649	-1.3326	0.0833928662567509	-15.9798	1.76820916816273e-57	2.4261980830931e-56	downregulated
MYH11	13696.3395378289	-1.75596	0.109944663123113	-15.9713	2.02477192657878e-57	2.77421570764579e-56	downregulated
UBD	144.99628841518	1.6573502223048	0.103785108646755	15.9690560998089	2.09938836882068e-57	2.87437212433404e-56	upregulated
INSYN1	243.665825845074	-1.56976	0.098306248901912	-15.9681	2.13181925054171e-57	2.91659494801237e-56	downregulated
L3MBTL4	250.641671508591	-0.750193	0.0469808327647818	-15.9681	2.13330550316383e-57	2.91659494801237e-56	downregulated
TXNRD1	1373.16384881132	0.710696347628646	0.0445172408050123	15.9645192464091	2.25774602341235e-57	3.08450103804186e-56	upregulated
PAXIP1-DT	158.613246283114	-0.752644	0.0471516124229496	-15.9622	2.34255627420833e-57	3.1980618760788e-56	downregulated
CSTPP1	601.286604640525	-0.732984	0.0459269900109856	-15.9598	2.43607162068259e-57	3.32333485531421e-56	downregulated
CASQ2	245.46195481062	-1.75098	0.109718236898942	-15.9588	2.4728290761842e-57	3.37105310536794e-56	downregulated
NIP7	729.909428823363	0.697782208937358	0.0437360976839534	15.9543774110732	2.6560914393016e-57	3.61828013539368e-56	upregulated
MALL	1428.14514966469	0.991852481851295	0.0621720199025991	15.9533578514124	2.69981969865632e-57	3.67520714582174e-56	upregulated
DDX52	776.605032543517	0.774974984052651	0.0485834608753843	15.9514157717263	2.78510786301169e-57	3.78858642470988e-56	upregulated
IL17RD	558.665651830686	-0.858538	0.0538411575763622	-15.9458	3.04884462325955e-57	4.14437279527584e-56	downregulated
SYT17	88.0451563986942	-1.64949	0.103476389698209	-15.9407	3.30631240846586e-57	4.49113360774334e-56	downregulated
B9D1	534.294003882855	-0.566186	0.0355267873516907	-15.9369	3.51427023064308e-57	4.77019388255413e-56	downregulated
HPGDS	161.559744623406	-1.16995	0.0734192843030737	-15.9352	3.61008928354289e-57	4.89674887858656e-56	downregulated
CIMAP1C	20.5747956016598	-2.55037	0.16006131814114	-15.9337	3.69797588641183e-57	5.01237089210428e-56	downregulated
ACSS3	200.474710806134	-1.38016	0.0866205875507417	-15.9334	3.71726293154835e-57	5.03491174338168e-56	downregulated
ZBTB4	2767.87479984405	-0.612446	0.0384452265218008	-15.9303	3.90213228079763e-57	5.2815360420596e-56	downregulated
PUM3	619.253650121129	0.889937577034429	0.0558764167945464	15.9268905933368	4.12358929433454e-57	5.57729432821878e-56	upregulated
ARMCX1	482.788793539752	-0.703358	0.0441676209885618	-15.9247	4.26736651897742e-57	5.76764109615572e-56	downregulated
CCDC149	441.81122928039	-0.635695	0.0399246505562562	-15.9224	4.4326474004794e-57	5.98675948622125e-56	downregulated
C11orf80	406.209208309892	-0.667344	0.041916637334708	-15.9207	4.54989661770763e-57	6.14074010035198e-56	downregulated
PDE4DIP	733.313841919074	-0.656346	0.0412415037894392	-15.9147	5.01005189656006e-57	6.75697319486951e-56	downregulated
NPTX1	97.2067755810131	-3.28239	0.206268758488656	-15.9132	5.13309793643462e-57	6.91799948773113e-56	downregulated
ZDHHC11B	263.497354833457	-2.05732	0.129307098015695	-15.9103	5.37140235867372e-57	7.234022977577e-56	downregulated
NUDT16	865.691033604649	-0.535688	0.0336693790500561	-15.9103	5.37980669905149e-57	7.24019581962547e-56	downregulated
ESPL1	234.713446987527	1.06339104538758	0.0668477482306068	15.9076569298814	5.60730636155684e-57	7.54101123102488e-56	upregulated
KIF15	125.21071401174	1.20288485088563	0.0756382618200002	15.9031265650735	6.02797000777324e-57	8.10099316860249e-56	upregulated
ESYT3	964.621685613803	1.05483782427703	0.0663696412834728	15.8933784163709	7.04273954674522e-57	9.45133652062856e-56	upregulated
PECR	277.313180578735	-2.05507	0.129330268246021	-15.8901	7.4188675596847e-57	9.94905317681991e-56	downregulated
ACRV1	8.82810235856422	2.42208569194048	0.152499616805554	15.8825690364113	8.36797100705382e-57	1.1213909661433e-55	upregulated
ADCYAP1R1	178.444148041185	-1.4894	0.0938053332114726	-15.8776	9.06277603582764e-57	1.21364341415476e-55	downregulated
CST7	164.007531511765	1.50057240489357	0.0945492622663257	15.8707997177891	1.00946413852283e-56	1.35087118367719e-55	upregulated
DISP1	225.113994730279	-0.653617	0.0411934624975334	-15.867	1.07225545472924e-56	1.43388628169826e-55	downregulated
SYT5	15.6552333757397	2.58458282894454	0.162925569907806	15.863580102295	1.13249832838332e-56	1.51337876054552e-55	upregulated
PTPRU	783.304674134396	-1.20258	0.0758254340557196	-15.8599	1.20078289906694e-56	1.60349789671736e-55	downregulated
CSRP1	6234.44276186291	-0.988529	0.0623355279405108	-15.8582	1.23377280822809e-56	1.64639161571226e-55	downregulated
COTL1	1697.96653618652	0.992675954239542	0.0626035557596093	15.8565426866696	1.26678248026727e-56	1.68925131728251e-55	upregulated
CAVIN2	489.059931961265	-1.00378	0.0633054954467055	-15.8561	1.27590788609892e-56	1.70022352557584e-55	downregulated
RABGGTA	831.376512236358	1.02199920245941	0.064457924621208	15.8552917808829	1.29226015167264e-56	1.72080376767707e-55	upregulated
CPNE9	8.40175295923333	-2.44832	0.154433127126748	-15.8536	1.32719824508071e-56	1.76484768744101e-55	downregulated
CXCL6	13.0839541832896	5.58594016241224	0.352344494858134	15.853632578143	1.3268428767521e-56	1.76484768744101e-55	upregulated
FST	338.352783192188	-1.1002	0.0694189392625599	-15.8487	1.43498122948403e-56	1.90683445424214e-55	downregulated
IFNG	6.18163451077665	3.97739514296774	0.251034832984412	15.8439970090315	1.54669116116695e-56	2.05383677736178e-55	upregulated
LYAR	350.766321849363	0.997749950135685	0.0630293134753247	15.829935233648	1.93420180986873e-56	2.56660995064443e-55	upregulated
ZNF568	143.156909647421	-0.779628	0.049253836094343	-15.8288	1.9703498898427e-56	2.61274738017e-55	downregulated
TPI1	10589.0425791722	0.845212538622016	0.0534052662420711	15.8263893824797	2.04631643480796e-56	2.71158392469762e-55	upregulated
MCC	2202.97	-0.648371	0.0409836052529239	-15.8202	2.25600088369237e-56	2.98734875926531e-55	downregulated
EIF2B2	660.361079572181	0.736291455204728	0.0465497274662424	15.8173096875526	2.36379471427141e-56	3.12790125982744e-55	upregulated
APOD	6970.61373352591	-1.47187	0.0930614924237246	-15.8161	2.40899614246873e-56	3.18548973507607e-55	downregulated
RPL26L1	378.177271045634	0.759760976303843	0.0480388077724998	15.815566862148	2.43012543368454e-56	3.2111887617077e-55	upregulated
GATA6	53.9913686501591	-1.47341	0.0932164907717697	-15.8063	2.81375235081001e-56	3.71293825177569e-55	downregulated
CDON	1750.15807324593	-1.05045	0.0664606711506616	-15.8056	2.84499539895616e-56	3.75155308384275e-55	downregulated
PSMG1	478.349574803235	0.863115743180881	0.0546190013898806	15.8024812101525	2.99108291197938e-56	3.93870952738689e-55	upregulated
KIT	1813.72646984577	-0.861223	0.0545171330073623	-15.7973	3.24750813860729e-56	4.27340498044927e-55	downregulated
SDC2	1473.14334776206	-1.15369	0.0730327583241533	-15.7969	3.26787333393358e-56	4.29721941739815e-55	downregulated
FBXW10B	42.307796998842	1.57960575720689	0.100020505087016	15.7928192407413	3.48643148174973e-56	4.58144175781385e-55	upregulated
ADAM22	187.959095348751	-1.33179	0.0843347995697215	-15.7917	3.54846591693939e-56	4.65972838947224e-55	downregulated
PRMT5	1312.85278821177	0.515214567181294	0.0326352398655121	15.7870623689136	3.81958242508688e-56	5.01227613386228e-55	upregulated
TULP3	786.051629903953	-0.561125	0.0355479402625507	-15.785	3.94482908519298e-56	5.17304957337867e-55	downregulated
RAD51AP1	98.4416636992599	1.16909378541809	0.0740803700878308	15.781424742236	4.17653156567333e-56	5.47310488505836e-55	upregulated
PSPH	239.319613905048	0.846763041396773	0.0536755791889506	15.7755734393842	4.58217524236846e-56	6.00052789686523e-55	upregulated
DZIP1L	140.277160236945	-1.30826	0.0829425405811577	-15.7731	4.76308801905132e-56	6.23313224261074e-55	downregulated
UBE3D	58.1007615775393	0.811636418749815	0.0514608699919235	15.7719140558097	4.85556840730852e-56	6.34976989303582e-55	upregulated
LYZ	3991.96682670046	1.40160750272363	0.0888709201887464	15.7712725348951	4.90514342709084e-56	6.41017674482375e-55	upregulated
PSME4	1702.72632346562	0.785736281198556	0.0498330102527522	15.7673854582197	5.21649372883394e-56	6.81235972899202e-55	upregulated
BCL2L14	8.6559524693731	2.37043509115623	0.150357220732527	15.7653558612462	5.38680566871466e-56	7.02992979452301e-55	upregulated
PDLIM3	430.67977299431	-1.36056	0.0863505772481812	-15.7563	6.2201394775029e-56	8.11186668679989e-55	downregulated
RPL23AP7	129.614986742883	-0.739639	0.046954737043327	-15.7522	6.63655213154929e-56	8.64897017474054e-55	downregulated
SOX9-AS1	22.078089389468	-1.88221	0.119577484831544	-15.7405	7.98171727740455e-56	1.03948838961882e-54	downregulated
HSPA12A	394.172585401822	-0.782656	0.0497454123487876	-15.7332	8.95342637167885e-56	1.16523678789109e-54	downregulated
CD300E	93.5427134929773	1.88540240961389	0.119841656562365	15.7324461601774	9.0640616425168e-56	1.17882569707653e-54	upregulated
GLG1	5598.28532385318	-0.520442	0.0331063883642573	-15.7203	1.0981471772391e-55	1.42721473672865e-54	downregulated
LYPD6B	561.65949722167	-1.20979	0.076962186284455	-15.7193	1.11618071251943e-55	1.44965786987873e-54	downregulated
RAB9B	48.1206071153476	-1.35782	0.0863805424537913	-15.7191	1.11908189135515e-55	1.45243032597868e-54	downregulated
TSPEAR	17.7797183106424	-1.93878	0.123386465351979	-15.7131	1.23051748651969e-55	1.59596686187964e-54	downregulated
DIP2C	824.795821796468	-0.720718	0.0458742363107968	-15.7107	1.27685948110863e-55	1.65493914552171e-54	downregulated
FOXC1	575.615441231829	-1.40474	0.0894216400446774	-15.7091	1.30953878087368e-55	1.69613467934214e-54	downregulated
TMEM200B	240.905667263668	-0.6852	0.0436200244955084	-15.7084	1.32529926712422e-55	1.71537539704487e-54	downregulated
FBXO32	923.35141408221	-0.911363	0.0580189859683908	-15.708	1.33277240270687e-55	1.72387059787662e-54	downregulated
CACNA2D3	54.5395462875397	1.14747996319907	0.073097980694628	15.6978339523872	1.56494849849882e-55	2.0214184797583e-54	upregulated
FN3K	168.279828319111	-1.20536	0.0767851750684612	-15.6979	1.56436967156358e-55	2.0214184797583e-54	downregulated
SEL1L3	489.091311553589	0.816789653135462	0.0520394726463104	15.695578982647	1.62156385936565e-55	2.09312081547138e-54	upregulated
AKIRIN2	798.541479698436	0.707955881751259	0.0451094479857278	15.6941818923444	1.65765922419107e-55	2.13825627223938e-54	upregulated
OLFML3	2404.06670607517	-1.29048	0.0822279971283193	-15.6939	1.66588423271623e-55	2.14740410379182e-54	downregulated
AXIN2	936.590370902787	-0.78885	0.0502707705547739	-15.692	1.7148415105513e-55	2.20900963857489e-54	downregulated
PHACTR3	37.002619837755	-1.54213	0.0982771286154995	-15.6916	1.72591059193602e-55	2.22175813903503e-54	downregulated
MCM6	1062.4239329715	0.703981604090182	0.0448865095381096	15.6835898209569	1.95864724721781e-55	2.519647432962e-54	upregulated
ALDH1A3-AS1	295.098801954862	1.54649874512365	0.0986077792349665	15.6833340850177	1.96655062440362e-55	2.52809822129065e-54	upregulated
CCL7	5.3908126293757	4.39896358300354	0.280487608170011	15.6832724686262	1.96845958827039e-55	2.52883666021259e-54	upregulated
RBPMS2	119.929563707849	-1.40926	0.0899253046988951	-15.6715	2.36989745629666e-55	3.04249233735538e-54	downregulated
VSIG10L2	107.739910530434	-2.08697	0.133293514420322	-15.6569	2.97948220060549e-55	3.82249209338344e-54	downregulated
PATZ1	485.993680326341	-0.762232	0.0486881700072295	-15.6554	3.05262943382828e-55	3.91368573353262e-54	downregulated
DUS2	306.319667298363	0.608936093458426	0.0388998001311728	15.6539645809246	3.12152280537816e-55	3.99930599317855e-54	upregulated
POLE2	91.3401297124317	1.09388333097462	0.0698797033450381	15.6538061641942	3.12930469510769e-55	4.00656720726998e-54	upregulated
USB1	840.532364702398	0.73512985512921	0.0469667796719078	15.6521239110825	3.21314336311914e-55	4.11113123482408e-54	upregulated
EEF1AKMT4-ECE2	42.0874808265076	1.31001197185044	0.0837208516002458	15.6473799156457	3.4618141056002e-55	4.42631008684334e-54	upregulated
KLHL18	1402.00917660328	0.771208843037209	0.0492878092200416	15.6470505636436	3.47977306823138e-55	4.44627241199707e-54	upregulated
EIF2S2	1983.55035248812	0.658927955056815	0.0421122821627302	15.6469305679181	3.48633925240128e-55	4.45166054540107e-54	upregulated
SIRPG	43.1703053091526	1.75928091450334	0.112438932327043	15.6465458902282	3.50747217625034e-55	4.47562897426045e-54	upregulated
AS3MT	74.1401999183766	-1.105	0.0706345955037563	-15.6439	3.65766856237113e-55	4.66414277176114e-54	downregulated
RABL2A	250.763526906689	-0.600524	0.0383900732228768	-15.6427	3.72676769034914e-55	4.74905991690826e-54	downregulated
SGCE	359.135316452901	-1.05701	0.0675980713868136	-15.6367	4.09697365341631e-55	5.21730872033505e-54	downregulated
ZNF790-AS1	29.1777439513376	-1.01074	0.0646614706260967	-15.6312	4.46021429613876e-55	5.6760645196463e-54	downregulated
TUFT1	2462.28631118772	-0.811175	0.051898851799256	-15.6299	4.55366064400158e-55	5.79109500289838e-54	downregulated
ACOX2	220.970748598216	-1.79509	0.114856207931615	-15.6291	4.61557205271652e-55	5.86589368389841e-54	downregulated
CPQ	1105.60314365158	-0.96213	0.061613102936987	-15.6157	5.6940923571192e-55	7.23172627848873e-54	downregulated
IRF8	692.536446381843	1.0731938997652	0.0687440113105096	15.6114529732299	6.08356050330682e-55	7.721191425128e-54	upregulated
GSDMA	4008.64937138542	1.11184588606298	0.0712357134104066	15.6079841533609	6.42346614323896e-55	8.14713922009605e-54	upregulated
STYK1	59.7891873456347	1.11412063417521	0.071404329890285	15.6029842432117	6.9469429824226e-55	8.8051921454131e-54	upregulated
KRT17	61656.9581445223	1.99825066094041	0.128121624631785	15.5965135993496	7.68794543585761e-55	9.73789291872098e-54	upregulated
PA2G4	4761.15318200139	0.60509378553341	0.0387984873391972	15.5958086778836	7.7732820642066e-55	9.83940693618242e-54	upregulated
ZDHHC15	79.050172586227	-1.03401	0.0663065960106235	-15.5944	7.94643087324192e-55	1.00518637261055e-53	downregulated
ARPC2	10107.0366826092	0.546821132480597	0.0350664844622959	15.5938395555035	8.01669181176234e-55	1.01339755264233e-53	upregulated
PKIB	139.22850308827	-1.23269	0.0790533483305557	-15.5931	8.10487037573319e-55	1.02386125833179e-53	downregulated
DNMBP	1312.73984950377	-0.594558	0.0381297363184278	-15.593	8.11802704036515e-55	1.02484006920639e-53	downregulated
HNRNPAB	3908.37284074156	0.677049096244731	0.0434370066023621	15.5869188326599	8.93398789526122e-55	1.12634821441986e-53	upregulated
MLC1	34.9196345081633	-1.80967	0.116226903145893	-15.5701	1.16190601570691e-54	1.46389342364563e-53	downregulated
JAM3	795.680840037552	-0.837727	0.0538167762398726	-15.5663	1.23394543693367e-54	1.55362339431602e-53	downregulated
FGD3	336.130348483471	1.02047028481037	0.0655601197866434	15.5654121458496	1.25061956067584e-54	1.57357171681584e-53	upregulated
BCL3	907.59409432367	1.35156908884904	0.0868501654355477	15.5620784608874	1.31750021310969e-54	1.6566231943076e-53	upregulated
UBE2N	1883.46469361352	0.686179212046658	0.0440960293341923	15.5610204004149	1.33946283637518e-54	1.68312210122501e-53	upregulated
ZNF528	186.493872617044	-1.11533	0.0716777803784041	-15.5603	1.35542651998569e-54	1.70205282486474e-53	downregulated
CORO2B	292.489372235383	-1.17198	0.0753398963120619	-15.5559	1.45132721812334e-54	1.82127148716683e-53	downregulated
CHRNB2	1822.75414238912	0.559081656605861	0.0359403405949563	15.555825218983	1.4527069895902e-54	1.82179647556219e-53	upregulated
ZNF606-AS1	29.0254	-1.27848	0.0821896161291692	-15.5552	1.46610805195035e-54	1.83738634103222e-53	downregulated
BIRC3	572.737738208772	1.40448340984562	0.0902928784988363	15.5547528575438	1.47724368704731e-54	1.85011834936282e-53	upregulated
SHISA9	24.4463566762255	-2.28744	0.147096518964607	-15.5506	1.57607768385326e-54	1.97259551065623e-53	downregulated
GPR84	16.4245017344169	2.2780492056333	0.146588109598349	15.5404774089464	1.84603092861498e-54	2.30893993837131e-53	upregulated
SYP	65.4079383051365	-0.993786	0.063967573809361	-15.5358	1.98630727631866e-54	2.48275307249091e-53	downregulated
NUDT10	17.1099528788757	-1.2048	0.0775548039298456	-15.5349	2.01459763746742e-54	2.51645422757878e-53	downregulated
PSMD6	1775.26305840688	0.587364372660884	0.0378098249291839	15.5347022569131	2.02008280989139e-54	2.52164355498235e-53	upregulated
MFSD2B	127.928587846335	1.49537901281259	0.0963204815660183	15.5250367159726	2.34869633096021e-54	2.92991749673239e-53	upregulated
KIAA1549	196.03773553886	-1.07942	0.0695393286270827	-15.5225	2.44515166550321e-54	3.04823545458028e-53	downregulated
HPDL	46.1022999068481	1.58880954818158	0.102364166164954	15.5211497119148	2.49539519807086e-54	3.10882600974653e-53	upregulated
CENPW	159.352751521151	0.99820828012657	0.0643258808607027	15.5179885105372	2.62140289331748e-54	3.26366382558954e-53	upregulated
BIK	53.9963	1.41851031087138	0.0914232408705189	15.5158611460777	2.70974834263049e-54	3.37143935288937e-53	upregulated
MCM4	2469.4828357128	0.670701786329835	0.0432329590390684	15.5136683039378	2.80391705092086e-54	3.48631392374668e-53	upregulated
DPH2	603.792765639996	0.760405589670271	0.0490233762371065	15.511081611199	2.91919684767477e-54	3.62726957813699e-53	upregulated
GOT1	1000.55926118623	0.763498203219826	0.0492256510144184	15.5101697486173	2.96095069088445e-54	3.67674014689184e-53	upregulated
MTMR11	358.531052086236	-0.706957	0.0455944194800288	-15.5053	3.19186948697588e-54	3.96088637254132e-53	downregulated
PTPN14	3663.97042563638	-0.835526	0.0538882107181167	-15.5048	3.21885924352307e-54	3.99176464695803e-53	downregulated
TDP2	1045.56942345287	0.836432499402313	0.0539471999232455	15.5046508547685	3.22665867183522e-54	3.99881982816256e-53	upregulated
TSPAN8	443.945910336451	-2.13632	0.1377960650889	-15.5035	3.285220318538e-54	4.0687346284952e-53	downregulated
CPEB1	93.2017444247201	-1.04582	0.0674632728290949	-15.502	3.36287251349009e-54	4.15946940327178e-53	downregulated
NAA15	1278.25327390882	0.984159644824343	0.0634946230336452	15.4998895623468	3.47488924745666e-54	4.29521698304346e-53	upregulated
ZNF599	50.0426796683698	-0.767479	0.0495337635745047	-15.4941	3.80472644537506e-54	4.69985406867092e-53	downregulated
LINGO4	13.2130347870935	-2.55184	0.164699668048562	-15.4939	3.81443162921406e-54	4.7087729603894e-53	downregulated
GPNMB	17125.7796941245	-0.619509	0.0399884465697443	-15.4922	3.91686782854122e-54	4.83207867728044e-53	downregulated
LEPR	1441.64814073209	-1.73459	0.112004981747138	-15.4867	4.26483489528879e-54	5.25792819979357e-53	downregulated
NDRG4	1090.05298112799	1.04273679950437	0.0673323491885103	15.486416441301	4.28519582721816e-54	5.27959530103751e-53	upregulated
TK1	541.590028629036	1.5058169197159	0.0972698776563832	15.4808143692271	4.67516955416762e-54	5.75632149980002e-53	upregulated
KDM7A-DT	413.778268491986	1.02859174549922	0.0664807598517113	15.472021496047	5.35971664583013e-54	6.59488770921008e-53	upregulated
CENPL	102.557439755211	0.750757047279936	0.0485379276658395	15.4674310046473	5.75586344645163e-54	7.07773241056534e-53	upregulated
EDEM1	2169.23212458064	0.542801576785136	0.0351094100462599	15.4602876001033	6.43107574148975e-54	7.90288289400061e-53	upregulated
MERTK	214.82709304916	-1.39868	0.0904696998995846	-15.4602	6.44140333192762e-54	7.91044405292913e-53	downregulated
IFRD2	913.761388829049	1.10145381273311	0.0712669132599948	15.4553321078297	6.94526987875749e-54	8.52369941273159e-53	upregulated
LONRF2	107.77438782392	-1.48836	0.0963559484650562	-15.4465	7.96461972663679e-54	9.76838700323886e-53	downregulated
DIXDC1	637.615468762531	-1.02677	0.0664888611577921	-15.4427	8.44883673139334e-54	1.03555632097783e-52	downregulated
FAHD2B	235.838582497726	-0.851565	0.0551604561537359	-15.438	9.0917444148098e-54	1.1136358430267e-52	downregulated
CTSV	1501.5484759214	-1.44541	0.0936972140623098	-15.4263	1.08872389156329e-53	1.33270213315457e-52	downregulated
GTF2IRD2	280.012950535493	-0.780008	0.0505811210309451	-15.4209	1.18392845690141e-53	1.44830602516622e-52	downregulated
TWF1	2125.06352386535	1.07566256885379	0.0697542292370023	15.4207505497485	1.18716590383168e-53	1.45132946527139e-52	upregulated
CTNS	616.107616664163	0.549735032413596	0.0356495175000369	15.4205462223445	1.19092804786014e-53	1.45499004377188e-52	upregulated
CYP39A1	345.61406208011	-1.15279	0.0747986065934727	-15.412	1.3599008733843e-53	1.66035835372159e-52	downregulated
SLC38A5	743.583196965774	1.08377952230113	0.0703399158910888	15.4077454965855	1.45189374406157e-53	1.77153474283469e-52	upregulated
PRELID1	1861.22487652319	0.909771574794488	0.0590519807951763	15.4062837951204	1.48510173754436e-53	1.81088756915882e-52	upregulated
ALDOC	1010.54066214795	-1.02834	0.0667660500863985	-15.4021	1.5834962050095e-53	1.9296250539373e-52	downregulated
LRP2BP	86.3978271094022	-0.674657	0.0438044132743345	-15.4016	1.5974699382825e-53	1.94540217612565e-52	downregulated
SLC25A44	876.186443864333	0.536871687238866	0.03486055850537	15.4005475028797	1.62289420677002e-53	1.97509456159827e-52	upregulated
CYP4F22	3262.47578886733	1.13916422513721	0.073974511314497	15.3994153512436	1.65155806793872e-53	2.00868894925358e-52	upregulated
PLEKHA6	249.73548223387	-1.27715	0.0829447936874509	-15.3975	1.70007666522072e-53	2.06637284985679e-52	downregulated
CRYBG1	6648.63966071597	0.724222752554087	0.0470478378379994	15.3933270015046	1.81457229688722e-53	2.20412374703307e-52	upregulated
PSMA6	2658.84964384598	0.613337043207238	0.0398774060663095	15.3805651798756	2.2101000419274e-53	2.68284341412443e-52	upregulated
DENND2D	595.495356906102	0.927726561694645	0.06031975210657	15.380145463058	2.22447345748864e-53	2.69856258296749e-52	upregulated
SASH3	285.729952820362	1.19757322990559	0.0778691696573609	15.3792988312979	2.25375067082308e-53	2.73233022785839e-52	upregulated
KIAA1328	197.292704114046	-0.594116	0.0386550199501678	-15.3697	2.61398650260831e-53	3.167035181453e-52	downregulated
TMEM79	3591.48282297369	1.05828248944477	0.0688828723664188	15.3635069660756	2.87587723256019e-53	3.48210847794141e-52	upregulated
HCAR2	739.57863015447	0.92699144450745	0.0603863445991479	15.3510110714754	3.48708925521864e-53	4.21946706878276e-52	upregulated
AHNAK	89676.2983938362	-0.800049	0.0521210600081338	-15.3498	3.55163693444694e-53	4.29482886221028e-52	downregulated
GINS2	175.680634076164	1.04740583545483	0.068236980247237	15.3495338108435	3.56740754395434e-53	4.31114831316268e-52	upregulated
SRSF1	4289.17208509666	0.628811226908003	0.0409737681971025	15.3466779985462	3.72793695520916e-53	4.50227389192214e-52	upregulated
LEO1	828.956440178471	0.666924468507995	0.0434603003928293	15.3456019051823	3.7902743452466e-53	4.57464385783936e-52	upregulated
APOE	5046.16731237974	-1.53121	0.0997928098145287	-15.3438	3.89447948878678e-53	4.69742150432977e-52	downregulated
SLC47A1	420.178190761374	-0.95347	0.062152832458065	-15.3407	4.08569792905905e-53	4.924929392986e-52	downregulated
ASB1	522.25426846957	-0.633421	0.0413000336345207	-15.337	4.32408122116301e-53	5.20896472090387e-52	downregulated
OTUD1	614.657183540637	-0.758075	0.0494402376335022	-15.3331	4.59179661349051e-53	5.52795133602488e-52	downregulated
SIM2	24.4102810016764	-2.009	0.131024088087457	-15.3331	4.59749462545637e-53	5.53129686716018e-52	downregulated
CAND2	104.213977365098	-1.06888	0.0697150173162381	-15.3322	4.66230819759687e-53	5.60571561143802e-52	downregulated
DIO2-AS1	17.2090331072318	1.99353934972936	0.130045269198714	15.3295799379149	4.85113503562487e-53	5.82905249144297e-52	upregulated
TGM6	42.9894782853174	3.30878555284096	0.215846736457061	15.3293286113649	4.86994022427041e-53	5.84794026043726e-52	upregulated
ZXDA	141.890612796581	-0.710088	0.0463288007372478	-15.3271	5.03702990853192e-53	6.04475489149913e-52	downregulated
PIM2	209.04169174075	0.980415169241603	0.0639821206076147	15.3232678118662	5.34607922285607e-53	6.41157311353795e-52	upregulated
ZNF471	145.210844756967	-1.37531	0.0897563593257846	-15.3228	5.3885703528805e-53	6.45844526355045e-52	downregulated
MTNR1A	6.45444940006316	3.81660629857167	0.249132432767562	15.3195882855305	5.65747220999876e-53	6.77645012056046e-52	upregulated
CMBL	230.154652253393	-1.20433	0.0786208781738962	-15.3182	5.78156630328307e-53	6.92071382696847e-52	downregulated
TNFAIP1	1992.6262023152	0.589268316678062	0.0384701567876782	15.3175439323086	5.83822077377156e-53	6.98411903044174e-52	upregulated
PLPP3	7033.4631391239	-1.09163	0.0712746216771342	-15.3159	5.9913713612502e-53	7.16280731383785e-52	downregulated
FHOD3	267.542267132286	-0.930181	0.0607444299210771	-15.313	6.25791629550477e-53	7.47675005570744e-52	downregulated
SH3BGR	28.8368018505884	-1.22775	0.0802085588044374	-15.3069	6.87134457336431e-53	8.20448067553121e-52	downregulated
LRP4-AS1	66.6774755324687	-1.20865	0.0789706846772265	-15.305	7.0764576265913e-53	8.44406773087396e-52	downregulated
MYOC	157.297791540817	-2.31616	0.151337135065195	-15.3046	7.12034488521937e-53	8.49108969351931e-52	downregulated
SMAD9	173.013770325568	-0.919785	0.0601036240215052	-15.3033	7.26516007416422e-53	8.65833448083885e-52	downregulated
NYAP1	19.8573496313037	-1.56276	0.102127620878297	-15.302	7.41286460565314e-53	8.82881027105728e-52	downregulated
ERLNC1	9.05298816488443	-1.47028	0.0961239971288931	-15.2956	8.17581935878034e-53	9.72527313430813e-52	downregulated
DACT3	126.78974159878	-1.18038	0.0771837677952246	-15.2931	8.49694831668407e-53	1.01009205553856e-51	downregulated
TUBB6	6602.17654139407	1.14536156536159	0.074899802285206	15.2919170734289	8.65639796571594e-53	1.02840178716208e-51	upregulated
AP1S3	136.622181383466	1.18517266038791	0.0775065807348014	15.2912520350127	8.74525540734119e-53	1.03830729770494e-51	upregulated
SESN2	467.17956423347	0.965916786710041	0.063171450497423	15.2904006335812	8.86034018693036e-53	1.05131237446552e-51	upregulated
DDX60	1452.78863113505	1.49204172898054	0.0975870478630921	15.2893417892277	9.005571349911e-53	1.06787591683019e-51	upregulated
RNF168	1191.32277013276	0.545171560699067	0.0356688893765635	15.2842314472869	9.7405309426751e-53	1.15430469563946e-51	upregulated
GREM2	362.265816650357	-1.78607	0.116894086486062	-15.2793	1.04983027666568e-52	1.24332711953362e-51	downregulated
MPDU1	818.580412886597	0.633751412418345	0.0414805932062788	15.2782630004051	1.0674825769949e-52	1.26344330740015e-51	upregulated
GSTA4	1720.96028611621	0.871800115766977	0.0570620392974047	15.2781100448092	1.06999069927419e-52	1.26562133336745e-51	upregulated
OSR2	756.996743045293	-1.50954	0.0988187329751942	-15.2758	1.1080930115783e-52	1.30987239403601e-51	downregulated
PRX	267.752529105396	-1.18892	0.0778317030809556	-15.2756	1.11252914999212e-52	1.31429643785541e-51	downregulated
CNKSR2	98.7283026897061	-1.74813	0.114451552613235	-15.274	1.13936516965303e-52	1.34516078503148e-51	downregulated
TRG-AS1	55.1745293910012	1.70809595313973	0.111833235324728	15.2735986594679	1.14666539170193e-52	1.35293664429389e-51	upregulated
ZNF606	139.41398794644	-0.910746	0.0596601521159964	-15.2656	1.29702937270446e-52	1.52846528382433e-51	downregulated
ACSF2	512.77072693907	-0.848193	0.0555625088691249	-15.2656	1.29704584747982e-52	1.52846528382433e-51	downregulated
SEC23B	1618.85623668157	0.613790218970414	0.0402117915579349	15.2639361538045	1.32978880256189e-52	1.56607632192326e-51	upregulated
GRIN3A	89.5253301140136	-1.57107	0.102954879361632	-15.2598	1.41762157555964e-52	1.66847895871302e-51	downregulated
KANK4	44.4765246355987	-1.92813	0.126373187063967	-15.2574	1.46953938796884e-52	1.72851035770463e-51	downregulated
PLAC8	26.5336453786681	2.20797647913494	0.14472093321062	15.2567871844881	1.48376165045339e-52	1.74415629742192e-51	upregulated
HIF3A	134.216660361107	-1.7174	0.112662137902321	-15.2438	1.81056802374484e-52	2.12699649609058e-51	downregulated
PCDHB10	74.9087328890312	-0.868987	0.0570114601070803	-15.2423	1.85162559554347e-52	2.17388187174432e-51	downregulated
P4HB	24091.3697125004	0.792814128866641	0.0520232688740038	15.2396061613655	1.93030381226094e-52	2.26484996523421e-51	upregulated
ANKEF1	270.968474499845	0.928943322849107	0.0609784549397418	15.2339596627543	2.10450300540351e-52	2.46771209464054e-51	upregulated
DMTN	767.206503565977	-0.940262	0.0617663358831099	-15.2229	2.49266763294004e-52	2.91925580819412e-51	downregulated
H2AZ1	2484.49862616976	0.706703947435417	0.0464239279897277	15.2228382654693	2.49469019693018e-52	2.91981992227486e-51	upregulated
PTCH1	474.857374309497	-0.771208	0.0506872284507641	-15.215	2.81100866298784e-52	3.28801254042941e-51	downregulated
MAGEH1	365.405221053573	-0.742621	0.0488117366641566	-15.214	2.85647843441307e-52	3.33913694347275e-51	downregulated
LARP6	230.60067412276	-1.04659	0.068807795252073	-15.2104	3.01845426051626e-52	3.52630639842926e-51	downregulated
C17orf113	37.7550761044387	-1.14012	0.0749682408208274	-15.208	3.12785898873721e-52	3.65186691174254e-51	downregulated
CHDH	179.195397111503	-1.22974	0.0808779246947054	-15.2048	3.28475375621311e-52	3.83268466296073e-51	downregulated
CHST1	64.2329541929346	1.71787766880735	0.113020516730627	15.1996975283854	3.55257580181289e-52	4.14263131498784e-51	upregulated
SLC16A10	1372.15520985429	1.15736048158881	0.0761639978231431	15.195637238952	3.77970039937302e-52	4.40476893405408e-51	upregulated
ACOX3	771.116648641473	0.782964990554803	0.0515261657518354	15.1954832875744	3.78859095365535e-52	4.41241610207838e-51	upregulated
PHEX	32.9345612972408	1.45142590492756	0.0955347714814887	15.1926453836632	3.95625811281724e-52	4.60486087099348e-51	upregulated
PFN2	526.982546811181	-0.884657	0.0582812997997427	-15.1791	4.86471457982067e-52	5.65877695353111e-51	downregulated
HIF1A	3533.86172257697	1.04211113314683	0.0686653928968244	15.1766572531332	5.04862948739216e-52	5.86910921206099e-51	upregulated
CYP27A1	622.482906496495	-1.08194	0.0713075539800541	-15.1728	5.35194614947937e-52	6.21790481830071e-51	downregulated
LDB3	164.14617055724	-1.36681	0.0900851713280158	-15.1725	5.38244001109376e-52	6.24950096631224e-51	downregulated
CALHM6	62.1653034419752	1.42163215170704	0.0937738089282653	15.1602261650111	6.48456569056382e-52	7.52455819170201e-51	upregulated
IL21	2.54532020826631	4.79453640899648	0.316302007556123	15.1580966748868	6.69824403235895e-52	7.76774945955752e-51	upregulated
IL21R-AS1	16.4088882952863	1.60257053729124	0.105742471117959	15.1554103128866	6.97782778031465e-52	8.08702499138729e-51	upregulated
MMP9	604.979607983761	1.99447024459016	0.131633288765728	15.1517162815842	7.38135402481821e-52	8.54946683473596e-51	upregulated
PCSK1	33.2676371082359	2.66900001727353	0.176161884098823	15.1508371457714	7.48076195901002e-52	8.65931327802571e-51	upregulated
ZC3H12C	816.708178900848	0.877150210656186	0.0578975898145008	15.1500297934077	7.57322670613024e-52	8.76099345875835e-51	upregulated
DBX2	14.8468581090649	-3.0031	0.198346489397228	-15.1407	8.72931604446201e-52	1.00860859589336e-50	downregulated
IGLON5	29.0842692715658	1.43908899256898	0.0950521027109285	15.1400016572545	8.82114777700626e-52	1.01859798431744e-50	upregulated
PANDAR	52.7786493437519	0.996546092042366	0.0658328954508621	15.1375096783673	9.16178160013171e-52	1.05728745152799e-50	upregulated
KCNB1	102.649440773721	-1.52363	0.100672989354351	-15.1345	9.59209409089944e-52	1.10627261672826e-50	downregulated
KCTD17	395.389472984216	-1.16322	0.0768595693499804	-15.1343	9.61273942258125e-52	1.10797931458937e-50	downregulated
CYRIB	827.419890734229	0.838776662249651	0.0554248580768537	15.1336	9.7253696460324e-52	1.12027981411956e-50	upregulated
RPP40	129.456670607935	0.911233789287486	0.0602258926812529	15.1302662147361	1.02280808164547e-51	1.1774720740644e-50	upregulated
ZNF217	1454.68828378491	0.707284981443887	0.04675333749136	15.1280105206306	1.05847203834741e-51	1.21778911078598e-50	upregulated
ZNF559-ZNF177	28.7821458958489	-1.14291	0.075567478059106	-15.1243	1.11966683193544e-51	1.28741303388013e-50	downregulated
ASTN2	88.9825518477873	-1.23797	0.0818533351623053	-15.1243	1.12069862459594e-51	1.28781796467365e-50	downregulated
CCL3L3	12.8394635259275	4.24242495826794	0.280512440141519	15.1238389146935	1.12772149874101e-51	1.29510270785718e-50	upregulated
TC2N	1244.74543597633	1.0020136935382	0.0662977002279405	15.1138529706633	1.31236389821934e-51	1.5062376442979e-50	upregulated
TTC28-AS1	138.275792490165	-0.629437	0.0416503554506312	-15.1124	1.34169875134817e-51	1.53897394910996e-50	downregulated
ITPRID2	6635.32075879345	-0.697515	0.0461614256331188	-15.1104	1.38393939319019e-51	1.58646506724507e-50	downregulated
POPDC2	104.637318327427	-1.37846	0.0912616203103426	-15.1045	1.51314783394841e-51	1.73353315027137e-50	downregulated
LAMC2	1390.53332408668	-0.914471	0.0605479453369804	-15.1032	1.54145133892722e-51	1.76489192878138e-50	downregulated
NMNAT3	368.340604265573	-0.723455	0.0479267866469486	-15.095	1.74690665076907e-51	1.99892114283956e-50	downregulated
GRIA4	26.2539208907382	-1.78394	0.118190689638799	-15.0938	1.77972347928956e-51	2.03524322323826e-50	downregulated
STAM	701.347407284147	0.587225119083173	0.0389090259556828	15.0922595634242	1.82097837650187e-51	2.08116521449541e-50	upregulated
STAG3	90.8977240197232	-0.767627	0.0508628865765356	-15.0921	1.82582432215068e-51	2.08544575530037e-50	downregulated
CNN1	1607.06767157369	-1.82146	0.120700284865723	-15.0908	1.86232802263572e-51	2.12585865668219e-50	downregulated
PDZD4	179.191107505537	-1.12065	0.0742739109926884	-15.0881	1.9393184890451e-51	2.21241096019962e-50	downregulated
WAKMAR2	127.309759428824	-1.5327	0.101598397513334	-15.0858	2.00711318442324e-51	2.28837471309482e-50	downregulated
ELAPOR2	378.89900428222	-1.04822	0.06949003550917	-15.0844	2.05072764782797e-51	2.33669502096767e-50	downregulated
SELENBP1	904.527111126038	-0.955176	0.0633251781718377	-15.0837	2.07417775276593e-51	2.36199484598327e-50	downregulated
SPC24	98.2831831337614	1.13287659181281	0.0751105540981203	15.0827883699658	2.10200812205123e-51	2.39224936364858e-50	upregulated
DHRS9	357.954278619754	1.76975027346641	0.117345067360679	15.0815906733157	2.14049209228011e-51	2.4345849133623e-50	upregulated
DCC	10.7444173860975	-2.54994	0.169115687963624	-15.0781	2.25701748605749e-51	2.5655803445293e-50	downregulated
C8orf34	10.7691664645883	-2.15542	0.1430647975244	-15.066	2.70927369926356e-51	3.07413337289492e-50	downregulated
CD7	113.120538897175	1.79016327747154	0.118853058220242	15.0619875018634	2.87997053718479e-51	3.26586246015048e-50	upregulated
PDGFRL	1206.81865676099	-1.51003	0.100255529222884	-15.0618	2.88800590075922e-51	3.27301577831857e-50	downregulated
DHRS13	247.72661909563	0.85400919891411	0.0567056187696317	15.060398201165	2.9500479977896e-51	3.34133051465123e-50	upregulated
SFXN3	1515.73506208684	-0.675363	0.0448532118407718	-15.0572	3.09664296847295e-51	3.50318134982651e-50	downregulated
SPATA22	38.6517921458293	1.33480067428736	0.0886592789752139	15.055397356215	3.18181851582259e-51	3.59739135180921e-50	upregulated
SAA2	104.093033782704	3.01337068823427	0.200172084592026	15.0539007193529	3.25464364835093e-51	3.67753383974966e-50	upregulated
CAPN11	34.9048497450782	-1.35801	0.0902386469039296	-15.049	3.50259066802545e-51	3.95341076763854e-50	downregulated
MYOM2	142.820992410913	-1.74592	0.116015452817225	-15.049	3.50296938037105e-51	3.95341076763854e-50	downregulated
ETHE1	677.046015515303	1.14971435678161	0.0764059057870917	15.0474540539489	3.58778170594673e-51	4.04671878249908e-50	upregulated
KLRF2	12.0380479406762	-2.59221	0.172312739073625	-15.0436	3.801920069519e-51	4.28569800103007e-50	downregulated
LHFPL6	1803.37111730704	-0.902178	0.0599848015009341	-15.0401	4.00886346879988e-51	4.51628738824548e-50	downregulated
CWH43	1397.15858604554	0.878584386107115	0.0584198603913578	15.0391387487308	4.0680821856875e-51	4.58027862962522e-50	upregulated
TRIM45	134.609753529683	-1.01438	0.0674725954261022	-15.034	4.39946743193372e-51	4.95044586506604e-50	downregulated
GAL3ST1	8.91631355855746	-2.25322	0.149929181473041	-15.0286	4.77192363058601e-51	5.36636088284714e-50	downregulated
ATP2B2	38.0014590022435	-1.75186	0.116605035392585	-15.0238	5.12510678147138e-51	5.76012149478655e-50	downregulated
SLURP2	1258.12835056304	1.87762331551367	0.124986745694368	15.022579434983	5.22348360649577e-51	5.86720751982741e-50	upregulated
ZSWIM6	432.005699409241	0.653508957548342	0.0435051579280668	15.0214132914741	5.3162028379093e-51	5.96781561466489e-50	upregulated
MMP1	82.5922258932194	3.86718529246775	0.257460832239708	15.0204800428332	5.39158370838174e-51	6.04885255714184e-50	upregulated
ABHD12B	420.179683057022	-1.62515	0.108220266399123	-15.017	5.68003726090824e-51	6.36869976668345e-50	downregulated
SLC14A1	130.407169144471	-2.65884	0.177080618171363	-15.0148	5.87060937963322e-51	6.57848475071968e-50	downregulated
HELLS	304.192778817869	1.09970713892383	0.0732541378571018	15.0122187100072	6.10702413520175e-51	6.83936172210035e-50	upregulated
GLB1L3	273.74281961759	1.03460940318641	0.068945145096711	15.0062691395477	6.6800876639001e-51	7.47517534324522e-50	upregulated
EPHX2	919.494971894115	-0.931595	0.062080515709093	-15.0062	6.6826465942569e-51	7.47517534324522e-50	downregulated
FAM171A2	32.6859573954816	-1.65487	0.110287991292324	-15.005	6.81204581497343e-51	7.61542514147089e-50	downregulated
MYLK-AS1	87.8574340618336	-1.18812	0.0791925763365865	-15.0029	7.02422282829713e-51	7.84799518711098e-50	downregulated
CYSRT1	882.011678779489	1.6996075149891	0.11328595086457	15.0028092805694	7.03764279340873e-51	7.85835552694768e-50	upregulated
FAAH2	352.004159743685	0.762354608356422	0.0508756670566967	14.984660692642	9.24967371325916e-51	1.03040603875689e-49	upregulated
PNMA8B	242.941794655076	-1.17947	0.0787143002820285	-14.9842	9.3098083472182e-51	1.03649564260539e-49	downregulated
NHEG1	5.23439631653931	-3.17176	0.21171421721733	-14.9813	9.72834267638441e-51	1.08245663755025e-49	downregulated
MRPL15	853.16707990385	0.552425019093277	0.0368840248072848	14.9773519017959	1.03249669204396e-50	1.1481678296679e-49	upregulated
C8orf88	52.6271474206177	-1.2015	0.0802226366444904	-14.9771	1.03620966504675e-50	1.1516209350716e-49	downregulated
GFRA1	1994.54004176589	-1.27482	0.0851215664857507	-14.9765	1.04557205617882e-50	1.16134495266896e-49	downregulated
LRRC17	129.135509904518	-1.47555	0.0985559133245457	-14.9717	1.12451407455845e-50	1.24829626237891e-49	downregulated
NCAPG2	596.504029394859	0.666617299590496	0.0445474370943057	14.9642121538728	1.25804908266767e-50	1.39571265032024e-49	upregulated
LAIR2	9.16908245547235	2.81873501571071	0.188395761784923	14.9617750898698	1.30498219417308e-50	1.4469343240132e-49	upregulated
SP8	70.053349180633	-2.9454	0.196905821365448	-14.9584	1.37267444654596e-50	1.52109988816371e-49	downregulated
TMEM178B	49.3688440246203	-1.41796	0.0948165249001887	-14.9548	1.44886021599349e-50	1.60458516848981e-49	downregulated
ADGRL3	538.889313926136	-1.5177	0.101500038669101	-14.9527	1.49652349328021e-50	1.65640325199572e-49	downregulated
GTPBP4	1056.07888153898	0.649227268007469	0.0434293653585848	14.9490388046653	1.58013437638282e-50	1.74792564495493e-49	upregulated
MRTO4	904.574933399471	0.649764377334486	0.0434663407632985	14.9486790450768	1.58869312199353e-50	1.75636790948981e-49	upregulated
BZW2	1834.96596070245	0.581647111361136	0.0389113885642522	14.9479916503287	1.60517491451652e-50	1.77355448718213e-49	upregulated
TCF7L2	837.39133780717	-0.856494	0.0573037519916264	-14.9466	1.64002698466398e-50	1.81100648790197e-49	downregulated
RNASE7	2573.47389764035	1.35271118344276	0.0905148801395216	14.9446276828479	1.68832131420623e-50	1.86324988834559e-49	upregulated
ATOX1	960.282017382328	0.84518509118674	0.0565697915162321	14.9405728487478	1.79426143042588e-50	1.97901396071828e-49	upregulated
CFAP45	116.094093817562	1.37992986948608	0.0923782671683712	14.937819378783	1.86994833401988e-50	2.0612944142724e-49	upregulated
PPIL6	76.7318	-0.843039	0.0564368423139432	-14.9377	1.87218145430846e-50	2.06255618474947e-49	downregulated
RHBDF2	986.990617459183	1.07160222343457	0.071739294001155	14.937451481155	1.88029886546747e-50	2.07029536326224e-49	upregulated
SPOCK2	672.12369902689	1.26414239288975	0.0846618375198177	14.9316673240625	2.05073543074071e-50	2.2566426061037e-49	upregulated
EPHB1	265.365057898906	-1.10652	0.0741109674652527	-14.9306	2.08290620779122e-50	2.2907132751849e-49	downregulated
FAM153A	37.6068957648032	-1.85122	0.123994054029874	-14.9299	2.10564538270304e-50	2.31437786292575e-49	downregulated
SFN	40507.668243298	1.45165934122498	0.0972675749601997	14.9243912148419	2.28713417094306e-50	2.51240031334493e-49	upregulated
SLC36A1	556.227461408908	0.602637290613716	0.0403936305597431	14.9191167583316	2.47528141072997e-50	2.71592978876214e-49	upregulated
EMILIN3	248.682307925563	-1.50896	0.101144800857173	-14.9188	2.48853260192936e-50	2.7288891362245e-49	downregulated
ARL5B	915.616875880801	1.28791711681455	0.0863722945398319	14.9112296214455	2.7857475359822e-50	3.05304395947523e-49	upregulated
SLC12A5-AS1	78.6301662925811	1.92897221871969	0.129371807557875	14.9102981177468	2.82488486012414e-50	3.09414700661805e-49	upregulated
HR	6801.69722443254	1.26437966658449	0.0848050902550073	14.9092426266221	2.86989345522323e-50	3.14162975638504e-49	upregulated
SLPI	3389.15902066364	1.25293228420046	0.0840557863933612	14.905961123688	3.01443504055954e-50	3.29795205447821e-49	upregulated
ALCAM	1073.52652625409	-1.03935	0.0697602013685235	-14.8989	3.35144381874369e-50	3.66454177272789e-49	downregulated
SYNM	2419.46252699743	-1.61746	0.108567737514883	-14.8982	3.38534004245959e-50	3.69946992298539e-49	downregulated
SPATS2	579.834093800492	-0.521164	0.0349968680399662	-14.8917	3.7295517806553e-50	4.07327243179466e-49	downregulated
ABLIM3	483.021733533472	-0.86058	0.0577913896607743	-14.8912	3.76234897805739e-50	4.1067252756457e-49	downregulated
MTO1	540.795102956137	0.589702941397406	0.0396049562805367	14.8896248545339	3.84923210957134e-50	4.19914215568608e-49	upregulated
GSPT2	143.002580849293	-0.780273	0.0524047430428538	-14.8894	3.86457437540884e-50	4.21345338547884e-49	downregulated
SYPL2	67.635931964597	-2.85592	0.191899483959677	-14.8824	4.29117888752496e-50	4.6731924563052e-49	downregulated
CD3D	168.003834871321	1.34227176038691	0.0902046401182883	14.8802961646623	4.42536181918922e-50	4.8165526198631e-49	upregulated
PLD4	1121.83308331917	-1.00036	0.0672306245882548	-14.8795	4.4775117114512e-50	4.87051489209465e-49	downregulated
PCBP1-AS1	102.94317447127	-0.70389	0.0473194517566795	-14.8753	4.77049160405809e-50	5.18623324184146e-49	downregulated
CNOT6	1088.47556608489	0.743061172703194	0.0499545370504683	14.874748452828	4.80788772478837e-50	5.22389131290223e-49	upregulated
KCNH2	35.6067287849674	-1.81645	0.122126119090509	-14.8736	4.89341233869403e-50	5.31376907770276e-49	downregulated
FANCD2	294.319463096857	0.834334462943803	0.0561001823645661	14.8722237215183	4.99270400249235e-50	5.41848500247581e-49	upregulated
TMEM98	842.776405326332	-0.739763	0.0497519179693761	-14.869	5.23561896264064e-50	5.67886340715955e-49	downregulated
ANKS6	428.141321750828	-0.672304	0.0452213471458736	-14.867	5.40114820546891e-50	5.85505476804521e-49	downregulated
SLC46A2	406.456834960643	-1.97072	0.13258511197521	-14.8638	5.66093775976227e-50	6.12966340627058e-49	downregulated
SCUBE1	88.3527892994872	-2.19384	0.147600225077291	-14.8634	5.69638109837358e-50	6.16451887110685e-49	downregulated
ZC3H12A-DT	233.896593125067	1.12977675842671	0.0760459141334719	14.8565083515702	6.31308554230371e-50	6.82800559024618e-49	upregulated
MIAT	147.191909989762	1.64662055140168	0.110856192399652	14.853663252887	6.5868718885316e-50	7.1200590653614e-49	upregulated
TSPYL2	731.682251327075	-0.89793	0.0604962765513093	-14.8427	7.75386189155305e-50	8.37673483369663e-49	downregulated
SCUBE3	136.679876746883	-1.69927	0.114495594761156	-14.8414	7.91268679996179e-50	8.5434474172351e-49	downregulated
TMEM61	32.4970540834154	-1.42765	0.0962012101883164	-14.8403	8.04070800970524e-50	8.67672984486929e-49	downregulated
TRIM62	778.250904628555	1.01928577098891	0.0687101349088676	14.8345767671803	8.7554382795018e-50	9.44261809665792e-49	upregulated
P2RY1	1183.2728422202	0.888826102512941	0.0599187393417347	14.8338585270243	8.84964675188302e-50	9.5387915984887e-49	upregulated
ELFN2	20.7921822141223	-1.6836	0.113545972065804	-14.8274	9.73794830133475e-50	1.04843399069314e-48	downregulated
FXYD1	476.124374584156	-1.27203	0.0857966832523331	-14.8261	9.94023563454518e-50	1.06960548006245e-48	downregulated
AMPH	72.406335648208	-1.47855	0.0997293313721237	-14.8257	9.99811437887739e-50	1.07522286813478e-48	downregulated
IFI30	1844.47663594843	1.04639279698027	0.0705898538374801	14.8235580624575	1.03171605177415e-49	1.10890456409917e-48	upregulated
CBFA2T2	829.481611808739	-0.536304	0.0361812467705854	-14.8227	1.04499410614415e-49	1.12253930370326e-48	downregulated
FRMD8	1862.64127675671	0.962145872980682	0.0649327401096322	14.8175769474105	1.12779791056482e-49	1.21080128086644e-48	upregulated
P4HTM	313.970722936488	-1.02988	0.0695146082095515	-14.8153	1.16613267948449e-49	1.25124847924981e-48	downregulated
PRELID3B	1214.21750457335	0.842851176823985	0.056894472164127	14.814289416247	1.18435075250384e-49	1.27007710295389e-48	upregulated
TTYH1	92.5432821849216	-1.66749	0.112621333784453	-14.8061	1.33699560432854e-49	1.43295982502384e-48	downregulated
PCDHGB6	274.148168920904	-0.700844	0.0473385224302313	-14.8049	1.36128640961803e-49	1.45816937116179e-48	downregulated
SFRP5	56.519483024557	-2.08383	0.140826782155249	-14.7971	1.52878334190497e-49	1.63666189524053e-48	downregulated
STK32A	244.489980736621	-1.17047	0.0791314136331156	-14.7915	1.66299067439502e-49	1.77933429074598e-48	downregulated
HS6ST2	20.4637102808681	-2.0219	0.136722754654939	-14.7883	1.74234656259253e-49	1.86318989924187e-48	downregulated
CNN2	3525.77983480843	0.817565865348708	0.0553258176836467	14.7772938490228	2.05248553366225e-49	2.19360114931562e-48	upregulated
CLSTN2	359.71829546988	-1.33433	0.0903257834963241	-14.7724	2.20612115979624e-49	2.35647067964933e-48	downregulated
SNCA	354.842709735174	-0.750198	0.0507875632007191	-14.7713	2.24351331404287e-49	2.39506105846751e-48	downregulated
RAB5A	2517.97057453688	1.01168242877441	0.0684927625650832	14.7706471587139	2.26527322706742e-49	2.4169291880462e-48	upregulated
ASAH1	3018.60919969189	-0.51293	0.0347311448372988	-14.7686	2.33562426545407e-49	2.4905877437304e-48	downregulated
DEPDC1	117.342187637199	1.26216678224537	0.085464681360213	14.7682851226654	2.34606600825717e-49	2.5003152300599e-48	upregulated
PRB3	5.36054607306167	-2.86188	0.193832970899964	-14.7647	2.47569989238236e-49	2.63698916586584e-48	downregulated
KCTD21	248.201731368343	0.830217615451657	0.0562472060319368	14.760157419735	2.64662343482238e-49	2.81746446440726e-48	upregulated
IRX6	269.318154698157	-1.54047	0.104469501404396	-14.7456	3.28251852989443e-49	3.49244489741547e-48	downregulated
TMEM164	1386.64552708196	-0.937881	0.0636112140071057	-14.744	3.36491671502807e-49	3.57810363821925e-48	downregulated
UBA6	968.013416109354	1.10297763006264	0.0748358677950512	14.7386228363557	3.64134650243501e-49	3.8698752032889e-48	upregulated
SYNPO2	3420.97019716387	-1.47853	0.100336144217332	-14.7357	3.79989620643331e-49	4.03611172733771e-48	downregulated
TUBA8	61.5604657629683	-1.34103	0.0910216615018745	-14.7331	3.95297847602476e-49	4.19635793513687e-48	downregulated
MRPL46	342.181887285147	0.627764273344285	0.042612712714384	14.7318542602988	4.02508216239676e-49	4.27050850477358e-48	upregulated
HSPB7	326.589814601762	-1.52772	0.103706884002287	-14.7311	4.06794758179562e-49	4.31357239661137e-48	downregulated
FZD8	184.706898601137	-1.20081	0.0815187494836713	-14.7305	4.10682521319408e-49	4.35236191078382e-48	downregulated
PPP1R3G	75.2737278155883	-1.08865	0.0739137891328706	-14.7287	4.21998863787285e-49	4.46979120732547e-48	downregulated
SMAD4	1665.82102842966	-0.529023	0.0359184711386521	-14.7284	4.23322454399353e-49	4.48130569185103e-48	downregulated
LCTL	36.8109779183349	0.794915151012521	0.0539746101458056	14.7275755927677	4.28815571545303e-49	4.5369214211122e-48	upregulated
PTP4A1	2578.97218750034	1.05621435177827	0.0717244326723251	14.7260049668654	4.38896179070699e-49	4.64098420603275e-48	upregulated
FBXO46	450.301592245658	1.03371930552617	0.0701976890099704	14.7258310081881	4.40027092444071e-49	4.65034767134562e-48	upregulated
ERI1	375.729821493426	0.734845645404174	0.0499092768239062	14.7236283947154	4.54599778295456e-49	4.80167848323333e-48	upregulated
CNTN4	75.6102240035239	-1.72391	0.117091849383064	-14.7227	4.60596346483477e-49	4.86230650112279e-48	downregulated
CES1	673.261077619807	-1.57562	0.107021838615901	-14.7224	4.62930761913876e-49	4.88422884605013e-48	downregulated
DCAKD	646.744684105151	-0.771613	0.0524154594508519	-14.7211	4.71924756731313e-49	4.97635070411889e-48	downregulated
TFG	2119.05768680881	0.580386143821322	0.0394374289370047	14.7166323836273	5.04148364407272e-49	5.31318540442347e-48	upregulated
SLC6A15	130.468400960411	1.22646842666107	0.0833418218239587	14.7161221079582	5.07965925104944e-49	5.35044264303145e-48	upregulated
LACTB	411.448249748668	0.65119660081891	0.0442588962782201	14.7133493055353	5.29218906944868e-49	5.57120503761017e-48	upregulated
ZNF559	195.428120143049	-1.00457	0.068290677541507	-14.7102	5.54413260030734e-49	5.83319092966262e-48	downregulated
OLFM1	1052.2729513638	0.832457499038321	0.0565998599654411	14.7077660536016	5.74736123451253e-49	6.04365971325071e-48	upregulated
F2R	1861.21956819006	-0.869948	0.0591810896963838	-14.6998	6.46798344862007e-49	6.79766047520254e-48	downregulated
CHST11	386.68367823391	0.834784963973989	0.0568042887179449	14.6958087640005	6.85748206360508e-49	7.20301705228673e-48	upregulated
P4HA2	1316.57800573814	-0.755249	0.0514008122151138	-14.6933	7.11253793868475e-49	7.4667856731378e-48	downregulated
CXCL5	5.82515289221912	4.22558437957631	0.287600255078573	14.6925613067411	7.19422102084976e-49	7.54835515637221e-48	upregulated
CCL4L2	17.1735626570757	3.26537189785218	0.222339940102864	14.6863937101966	7.87972416671073e-49	8.26302674239079e-48	upregulated
ANKRD34B	3.03294065957249	4.13464008489994	0.281608072220957	14.6822498811604	8.37643036910233e-49	8.7790364526615e-48	upregulated
CSF2RB	792.433093222906	0.863691333950381	0.0588285200785483	14.6815070784914	8.46870603193533e-49	8.87084082914e-48	upregulated
FAHD2A	323.652254166449	-0.582853	0.0397051050877735	-14.6795	8.7168140687767e-49	9.12064659244891e-48	downregulated
NRXN1	126.50479353284	-1.47876	0.10073611683131	-14.6796	8.71633824374844e-49	9.12064659244891e-48	downregulated
SOX8	88.6345872758491	-1.50855	0.102766155196308	-14.6794	8.73071022907626e-49	9.13014504032925e-48	downregulated
CENPV	32.7225600134801	-1.04991	0.0715378733882531	-14.6763	9.14247264872047e-49	9.5554723784117e-48	downregulated
NEXMIF	67.6323815450427	-1.10295	0.0751718965356053	-14.6724	9.69195625272522e-49	1.01241939929928e-47	downregulated
UPB1	60.8190346972341	-3.09171	0.210738116742791	-14.6709	9.9082590219456e-49	1.03444407827464e-47	downregulated
DOCK1	2568.74594383295	-0.538126	0.0366838469446012	-14.6693	1.0140168667987e-48	1.05807299608858e-47	downregulated
POLR3B	670.424982340178	0.541594915565041	0.0369289494812543	14.6658630470916	1.06652390283988e-48	1.11224884066665e-47	upregulated
RELT	156.989889386628	1.1870532348308	0.0809443957276761	14.6650453581053	1.07945005248302e-48	1.12510995844338e-47	upregulated
BEX4	493.898827024685	-0.734283	0.0500793614853013	-14.6624	1.12266817368703e-48	1.16951287648134e-47	downregulated
C1orf115	675.75059884144	-1.02984	0.070239230540259	-14.6619	1.13142238275029e-48	1.17798476542502e-47	downregulated
BRIP1	148.559901962388	1.1848774656323	0.080818731418903	14.6609263079222	1.14697453411703e-48	1.1935211667756e-47	upregulated
NXPH3	254.424946281422	-1.21832	0.0831208295637964	-14.6572	1.21225782314482e-48	1.2607614429622e-47	downregulated
ARHGEF28	737.858198979183	-0.72002	0.0491634894536196	-14.6454	1.44084646670428e-48	1.49767414687764e-47	downregulated
NFIB	3871.68906866981	-0.799279	0.0545779160889996	-14.6447	1.45571719921979e-48	1.5123018206149e-47	downregulated
ISG15	598.491534016164	2.59614904411288	0.177326080569892	14.6405370026189	1.54840426346542e-48	1.60771026785788e-47	upregulated
MSRB3	965.698573378539	-0.98968	0.067609789774035	-14.6381	1.60434841369349e-48	1.66488488998236e-47	downregulated
PDSS1	192.759554856047	0.800068676690333	0.0546612911094166	14.6368419122926	1.6348749034335e-48	1.69563462206685e-47	upregulated
TK2	760.970029101405	-0.62498	0.0427070258035592	-14.6341	1.70166896769821e-48	1.76298115193621e-47	downregulated
F12	286.370195250329	1.72911125773252	0.118160422803623	14.6335906448661	1.71492512004146e-48	1.77574404916205e-47	upregulated
PHLDB1	1519.37614073876	-0.881796	0.0602618954991221	-14.6327	1.73698665415492e-48	1.7976056859411e-47	downregulated
PSMC4	2133.3002956343	0.749352918731809	0.0512172583853413	14.6308674528014	1.78496748225027e-48	1.8462526649105e-47	upregulated
MAGED2	1951.34246950203	-0.554413	0.0378956784026369	-14.63	1.80860502966949e-48	1.86968121697802e-47	downregulated
NYNRIN	1667.91212590216	-0.83981	0.0574142053037961	-14.6272	1.88341546577493e-48	1.9459563610125e-47	downregulated
MEMO1	556.12	0.660807427350998	0.0451807796493915	14.6258526851229	1.92148380911433e-48	1.98420690457262e-47	upregulated
PCP4L1	382.96248957105	1.77676392737055	0.121549601417583	14.6176038970831	2.16900433413811e-48	2.23858731631716e-47	upregulated
CD247	109.091218193231	1.40533462577245	0.0961471028978433	14.6165051615297	2.20428454730467e-48	2.2737609083765e-47	upregulated
FAM83D	372.347674157173	1.11633757407132	0.0763830809690296	14.6149848881319	2.25404409988382e-48	2.32382381113703e-47	upregulated
FOXI2	18.3060665816129	-1.56855	0.107327041067936	-14.6146	2.26554681588799e-48	2.3344125401991e-47	downregulated
PRDM11	238.413883606631	-0.665889	0.0455752139973851	-14.6108	2.39825919985235e-48	2.4698159553262e-47	downregulated
RCAN2	879.566212949126	-1.05855	0.0724654991694521	-14.6077	2.5102573823105e-48	2.58375160985344e-47	downregulated
TLCD4	327.44984564486	-2.74405	0.188005634223731	-14.5956	2.99746285290224e-48	3.08354634091447e-47	downregulated
DUSP14	2040.17574686448	1.01959979881398	0.0698599668037679	14.5949081492978	3.02620008182647e-48	3.1114197151671e-47	upregulated
PI4K2A	1303.26614040927	0.545709465008755	0.0373910512900992	14.594654233572	3.03748787410303e-48	3.11963998516956e-47	upregulated
TNS1	7670.99710779081	-1.00239	0.0686821229094777	-14.5947	3.0366422277034e-48	3.11963998516956e-47	downregulated
PHLDA2	219.720406636529	1.65496899746988	0.113471058556851	14.5849436721409	3.50210920174032e-48	3.59293271595979e-47	upregulated
KANK1	2444.55844637437	-0.548911	0.0376389887955215	-14.5836	3.5731984522335e-48	3.66388189780155e-47	downregulated
LMO7	1837.49483061148	0.800834185681722	0.0549211113643794	14.5815364217325	3.68137256002879e-48	3.77275979664606e-47	upregulated
KRT37	32.5813657739456	2.43888228978173	0.16726634620071	14.5808307838279	3.71962421460352e-48	3.80990049959579e-47	upregulated
FAM221A	53.6704224354882	-1.12461	0.0771480499338382	-14.5773	3.91747992031792e-48	4.01039043814718e-47	downregulated
JPT1	839.19927600985	0.77847388637983	0.0534065537888736	14.5763737060677	3.9705456369458e-48	4.06251993922711e-47	upregulated
SLC29A1	2542.15229478534	-0.873965	0.0599634629848532	-14.575	4.05350830068115e-48	4.14516615162478e-47	downregulated
VPS9D1-AS1	99.516725414433	1.00315017577914	0.0688294712709163	14.5744280357855	4.08529814717438e-48	4.1754214989648e-47	upregulated
RBPMS	653.475903995348	-0.789639	0.0541803356713255	-14.5743	4.09480943617749e-48	4.18288646933301e-47	downregulated
SH3BP4	1460.86157588865	-0.614848	0.0421893972590333	-14.5735	4.1405046150881e-48	4.22728566547976e-47	downregulated
STEAP4	2967.78486645722	1.25775196471973	0.0863096161798363	14.5725588919206	4.19864453532773e-48	4.28433577274772e-47	upregulated
PALM	1052.16629746131	-1.40478	0.0964134577513861	-14.5704	4.33388343663587e-48	4.41995464159382e-47	downregulated
CHCHD4	253.853755512141	0.576981785232143	0.039631418501272	14.5586962831932	5.14292665993109e-48	5.24224407095396e-47	upregulated
NDEL1	2811.51811406082	0.702211883103276	0.048253998738608	14.5524081207686	5.63827410565801e-48	5.7440675283932e-47	upregulated
RPL22L1	624.940442571865	1.14329	0.078568210073218	14.5515631181818	5.70836136700221e-48	5.81234495128022e-47	upregulated
CBS	39.5487986346847	-1.15471	0.0793633692188994	-14.5496	5.87379487872404e-48	5.97757997620525e-47	downregulated
LYNX1-SLURP2	1261.16231401882	1.77212490580336	0.121865110775194	14.541691994786	6.59423564228822e-48	6.70714821179386e-47	upregulated
NOP56	1769.1477950701	0.61809165437982	0.0425085657957494	14.5404024532304	6.71964299728044e-48	6.83103622078686e-47	upregulated
GRXCR2	7.53862838155773	-2.18607	0.150347319648105	-14.5401	6.7468642720209e-48	6.85503115766885e-47	downregulated
FAM13A-AS1	118.579696432012	-0.973083	0.0669259772365377	-14.5397	6.79060495317349e-48	6.89577563010099e-47	downregulated
FOXD1	43.178195902897	-1.31386	0.0903722010581075	-14.5383	6.93251770890148e-48	7.03611559003611e-47	downregulated
IFIT1	927.158958692989	2.00128196688296	0.137657756821272	14.5380980563363	6.9496844833681e-48	7.04976291623887e-47	upregulated
RTL5	201.279316295018	-0.918792	0.0632051946209221	-14.5366	7.09854020681476e-48	7.19690949057961e-47	downregulated
ANLN	727.899889485724	1.13508144337756	0.0780885712072852	14.535820361785	7.18476094298822e-48	7.28042968495635e-47	upregulated
PHF1	583.602338500294	-0.780606	0.0537067459609832	-14.5346	7.31380724651632e-48	7.40329357261587e-47	downregulated
PLD2	2173.64563513032	0.796993375212083	0.0548342100947975	14.5346011884595	7.31382424821199e-48	7.40329357261587e-47	upregulated
SMIM10L2B	63.0832538362284	-1.028	0.0707300887932473	-14.5342	7.36149007973515e-48	7.44756409615064e-47	downregulated
C11orf98	246.893690852549	0.825507778990254	0.0568116982336176	14.5305950122394	7.75439327019944e-48	7.84087503079024e-47	upregulated
TRAF3IP2-AS1	123.540310429107	-0.748817	0.0515567721805872	-14.5241	8.52280350626463e-48	8.61325886081112e-47	downregulated
FAM210A	266.826072175825	0.624840129695635	0.0430311660949858	14.5206413490255	8.96673456182301e-48	9.0570710667369e-47	upregulated
C14orf119	864.256037639344	0.528763087656219	0.03641917014941	14.518812084047	9.20923527203476e-48	9.29705909268975e-47	upregulated
CDS2	1692.28322345776	-0.568858	0.0391820915420445	-14.5183	9.27479814889445e-48	9.35826145492018e-47	downregulated
NSD2	1161.10672265963	0.515738676952279	0.0355307330762229	14.5152838768027	9.69554744287555e-48	9.77759065966199e-47	upregulated
TMEM30B	1022.50645308962	0.744002005078073	0.0513142462038029	14.4989366524678	1.23041194283806e-47	1.24016361195948e-46	upregulated
CXCL3	8.16211002399548	2.23699462096927	0.154299918570483	14.4977044815965	1.25269550245422e-47	1.26195252929319e-46	upregulated
ZPR1	837.474837405412	0.507925013895736	0.0350368348414862	14.4968863823942	1.26771207990813e-47	1.27640149852174e-46	upregulated
MARCHF4	4.88298471111591	-3.18225	0.219541837133863	-14.495	1.30382211968975e-47	1.31136546422511e-46	downregulated
LAMTOR4	1690.82423902869	-1.13899	0.0785857079579063	-14.4936	1.32939358548785e-47	1.33637554649387e-46	downregulated
ZNF423	549.172941828828	-1.19028	0.082124719829485	-14.4935	1.33108610088533e-47	1.33736747219915e-46	downregulated
PGM5-AS1	14.9053352484701	-1.58766	0.109586678536994	-14.4877	1.44930781973117e-47	1.4553754041381e-46	downregulated
DENND2A	244.61249602641	-1.388	0.0958231765865183	-14.485	1.50739226461202e-47	1.51290127235875e-46	downregulated
DNA2	66.7923882788891	1.1895503519556	0.082180843097585	14.4747888573385	1.74861872558008e-47	1.75408026633229e-46	upregulated
CPNE7	44.4176571610667	1.97398680274528	0.136403137198798	14.4717111591673	1.82865575270183e-47	1.83339671206069e-46	upregulated
SNRPA1	551.320084750135	0.63292220235106	0.0437583434437205	14.4640347997883	2.04452881600536e-47	2.0487454539654e-46	upregulated
MGAT3	299.441500920842	-1.13028	0.0781541629630836	-14.4622	2.09872064029808e-47	2.10193749540213e-46	downregulated
TUT7	2189.06522724167	0.778031021488568	0.0538048862236409	14.4602298433393	2.16075085408999e-47	2.16291959504233e-46	upregulated
SLC27A4	2709.72631804393	1.1271423955205	0.0779521399098571	14.4594156981953	2.18646033587004e-47	2.18749930857452e-46	upregulated
PIK3R1	3497.33996879498	-0.898687	0.0621581255004177	-14.4581	2.22954932042266e-47	2.22943166610496e-46	downregulated
APOBEC3B-AS1	15.8752025507375	1.74444384731149	0.120671205957203	14.4561731481341	2.29191165706187e-47	2.29058196148024e-46	upregulated
TBATA	5.33413432759513	-2.65016	0.183389697011071	-14.451	2.4713206570248e-47	2.46858487769968e-46	downregulated
WDR12	576.80205545493	0.661842694386933	0.0458016811904249	14.4501834252603	2.50019151060384e-47	2.49610795228832e-46	upregulated
EREG	1130.80745422687	1.47265085828078	0.102011301520738	14.4361539979117	3.06472847331754e-47	3.05811162932565e-46	upregulated
SLC16A2	401.141717106362	-0.776904	0.0538181920445085	-14.4357	3.08459984481096e-47	3.07632012943805e-46	downregulated
ASIP	35.8067733650948	-1.71295	0.118702351795273	-14.4306	3.32052304062859e-47	3.30986802192904e-46	downregulated
NSUN2	1859.68358195861	0.501277327698902	0.0347439448835345	14.4277608480913	3.46137070771771e-47	3.4484497129623e-46	upregulated
TTC38	406.231237432359	-1.00254	0.0694965350627659	-14.4258	3.56082843517141e-47	3.54567199254141e-46	downregulated
ZNF704	1176.15020301269	-0.891077	0.0618113956169806	-14.4161	4.10099223994005e-47	4.08139190938151e-46	downregulated
TMEM69	465.876335993317	0.639251152992282	0.0443462702214727	14.4149925078198	4.1648438047819e-47	4.14276248067256e-46	upregulated
DAPP1	538.157161759725	0.774845445009498	0.0537830212993298	14.4068783472965	4.68407836448085e-47	4.65191828765972e-46	upregulated
AACS	2520.04245284668	-0.946645	0.0657077835932293	-14.4069	4.68300576409075e-47	4.65191828765972e-46	downregulated
CDC20-DT	21.0359421062559	-1.05132	0.0729923904937354	-14.4031	4.94533164484533e-47	4.90880509890907e-46	downregulated
CLCN1	7.06436946291267	2.18978236463674	0.152049929844361	14.4017	5.04627488931549e-47	5.0037604854861e-46	upregulated
SNRPD1	886.867904287684	0.620649842921676	0.0430982715928299	14.4008058788355	5.11436716351489e-47	5.06862674589141e-46	upregulated
CXCL16	1281.8120162612	0.752674355442133	0.0522936613106677	14.3932235107927	5.70725877131562e-47	5.65325909344797e-46	upregulated
NACAD	117.909250939929	-1.26597	0.0880382314900143	-14.3797	6.93451524678813e-47	6.86531501626898e-46	downregulated
FREM2	82.6774431887915	-1.72595	0.12003222258946	-14.3791	7.00124435487164e-47	6.92775870916255e-46	downregulated
HOXA10	174.213069558894	-0.90303	0.0628027169124805	-14.3788	7.02701303637938e-47	6.94962787193908e-46	downregulated
NAP1L2	129.898467214599	-1.06714	0.0742511422088428	-14.3721	7.7471167387715e-47	7.65780464699954e-46	downregulated
ESPN	636.394929546625	-1.44297	0.100435315653506	-14.3671	8.32294079285474e-47	8.22270099498459e-46	downregulated
LCE3C	304.704532905475	7.43964	0.517882747562689	14.3654961984835	8.51943386550832e-47	8.41244149648344e-46	upregulated
ENAH	3464.06511768731	0.754547459488139	0.0525433476524682	14.3604755539914	9.15964645819076e-47	9.03519733140326e-46	upregulated
CNDP2	2985.55240372814	0.779208393615851	0.0542625554628784	14.3599649328885	9.22738261301032e-47	9.09727747835237e-46	upregulated
HSPA8	19643.5885444639	0.781060318188446	0.0543937586234258	14.3593739053007	9.30640771186807e-47	9.17041704275549e-46	upregulated
ADGRV1	41.1844274762448	-1.54676	0.10774849358261	-14.3553	9.86896903667033e-47	9.71970344469158e-46	downregulated
CRCT1	3351.60071949373	1.4097553550826	0.0982090962194605	14.3546311833715	9.96542544677154e-47	9.80960243069474e-46	upregulated
EFTUD2	2463.33195252702	0.503694884596892	0.0351022485834864	14.3493623606167	1.07521249766684e-46	1.05785055131303e-45	upregulated
PSAPL1	4633.94531980161	-1.86298	0.129852180521289	-14.3469	1.11350457564319e-46	1.09495579677545e-45	downregulated
GSTO1	993.575211269692	0.586292544980299	0.0408660612075237	14.3466859211858	1.11751190342584e-46	1.09832640342408e-45	upregulated
LYPD5	3651.68379035922	1.25455053695674	0.0874723042849235	14.3422600697736	1.19112330693059e-46	1.1700671613804e-45	upregulated
PDCD4	5139.26348547733	-0.798847	0.0557046635223174	-14.3408	1.21730025520446e-46	1.19516178942328e-45	downregulated
TEDC2	31.1209106523393	1.38546819054612	0.0966599320833828	14.3334281401207	1.3527475994608e-46	1.32677092454362e-45	upregulated
DNAJC27-AS1	14.3906796799528	-1.52105	0.106152905351848	-14.3288	1.44511334879241e-46	1.41589725161672e-45	downregulated
GJC3	24.8089848467332	-1.3877	0.0968887116009511	-14.3226	1.58020577797647e-46	1.54745836107887e-45	downregulated
PMP22	3832.29469082203	-0.855151	0.0597124269646996	-14.3212	1.61412461333197e-46	1.57985781498076e-45	downregulated
PRKAG2	465.985079601745	-0.567202	0.0396168992010319	-14.3172	1.70929321076145e-46	1.67214233612383e-45	downregulated
SLC9A4	16.9626197926911	-1.78711	0.12483185742329	-14.3162	1.73454760998475e-46	1.69597227356042e-45	downregulated
ACP5	1407.34032950975	1.05545487925585	0.073729702160603	14.3151924980897	1.75876475186675e-46	1.71876396509144e-45	upregulated
SIPA1L2	1177.6889180172	0.740204200971424	0.0517186175346927	14.3121420535825	1.83764681382429e-46	1.794926261606e-45	upregulated
MXD3	992.409687004481	0.85261496837727	0.0595816739842201	14.3100203697379	1.89457829545401e-46	1.84958084083246e-45	upregulated
MR1	756.966771561778	-0.556528	0.0388941325037369	-14.3088	1.92849681305922e-46	1.88172431053858e-45	downregulated
VEZF1	1125.34091023335	-0.507729	0.0354857921490632	-14.308	1.95139802568168e-46	1.90309012808246e-45	downregulated
FOLH1	74.9857520275505	1.27710488951788	0.089278720658285	14.3046952297402	2.04531867130246e-46	1.99365964519086e-45	upregulated
USP18	188.93918765224	1.4423445818822	0.100846576516466	14.3023653524489	2.11496954054513e-46	2.0604914048221e-45	upregulated
EIF4G2	24887.0884457764	0.553839520582007	0.0387338495329117	14.2985922458189	2.23280572542376e-46	2.17417449594321e-45	upregulated
FOXO1	1158.83025082437	-0.706827	0.0494378300293521	-14.2973	2.27488731970447e-46	2.21401334468824e-45	downregulated
ZSWIM4	450.642251589714	1.10164335398653	0.0770672653382838	14.2945691552816	2.36565306151259e-46	2.30116837077012e-45	upregulated
PIGA	360.438402547396	0.846313265680793	0.0592235326877743	14.2901516892372	2.52059821640805e-46	2.45063189341796e-45	upregulated
ZNF415	100.982102437525	-1.18284	0.0827919571581516	-14.2869	2.64250294126567e-46	2.5678352940535e-45	downregulated
C15orf48	532.716008838497	1.42345914682964	0.0996353085073811	14.2866938252536	2.64889712241742e-46	2.57272945016339e-45	upregulated
UBE2S	191.56970575689	1.15282089947001	0.0807235427422502	14.2810989248944	2.87039110569917e-46	2.78642628390848e-45	upregulated
CRYBB3	749.528585175848	-0.56926	0.039866371075071	-14.2792	2.94948173745086e-46	2.86173729866648e-45	downregulated
PRR15L	110.876065353458	-1.75861	0.123185230376143	-14.2762	3.08020510219177e-46	2.9870422969003e-45	downregulated
CCN5	4572.81251829443	-1.5496	0.108566110419355	-14.2734	3.20733948771696e-46	3.10715112232866e-45	downregulated
ADAR	5748.28006892929	0.60434216746383	0.0423528836900171	14.2692094329878	3.40415765332304e-46	3.29445267481196e-45	upregulated
SLC16A11	59.0615918925217	-1.42435	0.0998199387208179	-14.2692	3.40384718791862e-46	3.29445267481196e-45	downregulated
PPARGC1A	379.318853901823	-1.65396	0.11591765760136	-14.2684	3.44458099981072e-46	3.33187163682559e-45	downregulated
BHLHE41	335.866812475136	-1.23248	0.0864311939316201	-14.2596	3.90630305713759e-46	3.77655799131124e-45	downregulated
TSPAN1	53.2240875044147	-1.25405	0.0879497417434262	-14.2587	3.95797468887848e-46	3.82456207952873e-45	downregulated
STAT2	2259.58284865486	0.887440771198857	0.0622404023023269	14.2582749849237	3.98175591079253e-46	3.84362163798307e-45	upregulated
CAPZA1	3721.27930617893	0.845876412122313	0.0593296189881834	14.2572365463999	4.04143910297503e-46	3.89924794105264e-45	upregulated
FUT7	43.5701539712084	1.68306169977821	0.118068372299405	14.2549750369235	4.17451536335919e-46	4.02559244886989e-45	upregulated
MTHFR	992.112758275141	0.610700735359232	0.0428479213864966	14.2527505558693	4.30966545540229e-46	4.15380725912605e-45	upregulated
GPR158	18.398087121068	2.5794175122298	0.181009587442071	14.2501706604646	4.47187080095634e-46	4.30576625037204e-45	upregulated
DTYMK	295.79658740262	0.726982000632808	0.0510229042044837	14.2481501585894	4.60313565086322e-46	4.42990439046253e-45	upregulated
TGFBR3	2814.29022491368	-1.05576	0.0741260046348644	-14.2427	4.97605245754775e-46	4.7863562445722e-45	downregulated
HSPA2	1804.77203693003	-1.04423	0.0733482288989809	-14.2367	5.42653019951874e-46	5.21701272200307e-45	downregulated
HMGCS2	285.427735489879	-2.29754	0.161394663649528	-14.2355	5.51296549798565e-46	5.29742308424595e-45	downregulated
PCP4	197.112545163179	-2.03943	0.143292598647994	-14.2326	5.74985895912927e-46	5.52225430393009e-45	downregulated
ZP4	1.6673410061102	4.17465161856459	0.293319171846685	14.232453992972	5.76236221639115e-46	5.53145904956412e-45	upregulated
FOXO4	817.762342126743	-0.649533	0.0456448643394523	-14.2302	5.95519065530771e-46	5.71366621404687e-45	downregulated
SRA1	577.102303449628	0.640288117989611	0.0449957477322424	14.2299695028916	5.97078076040176e-46	5.72572493060997e-45	upregulated
DBF4	183.727447049427	1.08068685117731	0.0759474464733531	14.2294033750888	6.01931172858271e-46	5.76934435735528e-45	upregulated
CTPS2	316.160011364846	-0.541798	0.0380766298704913	-14.2292	6.04036861392051e-46	5.78659984151566e-45	downregulated
PCDHGA7	190.118819622561	-0.634765	0.0446139815054315	-14.2279	6.14646742757149e-46	5.88526585573786e-45	downregulated
STRN3	1029.13090441579	0.710737032481139	0.0499805813429411	14.2202634179948	6.85942503970389e-46	6.56460833723985e-45	upregulated
UPK3B	21.6031475810925	-1.65534	0.116408671538854	-14.2201	6.8753682973284e-46	6.57654486956466e-45	downregulated
AMOT	525.424450065036	-0.922944	0.0649175079523033	-14.2172	7.16898062120239e-46	6.85047976758266e-45	downregulated
SRGN	841.732822252168	1.08497318511785	0.0763166065428048	14.216737801481	7.21381668124904e-46	6.88984940992884e-45	upregulated
CCNE2	96.742442387205	1.11504945551874	0.0784338716396663	14.2164275740639	7.2458591581404e-46	6.91696650819156e-45	upregulated
LRIG1	1756.8528567235	-0.752992	0.0529694521473899	-14.2156	7.33240386213875e-46	6.99605844832161e-45	downregulated
HSH2D	45.1029127478794	1.2726025826045	0.0895258708616005	14.2149143075283	7.40420199663058e-46	7.06100773196542e-45	upregulated
SAAL1	180.991615708756	0.541805470728515	0.0381221413612952	14.2123566877752	7.67968824944569e-46	7.32004087720053e-45	upregulated
FAM174B	293.120415531785	-0.673521	0.0474192578263848	-14.2035	8.7099311194576e-46	8.29786248278542e-45	downregulated
HAO2	163.544221222293	-3.72486	0.262320678429094	-14.1996	9.20918684564836e-46	8.7690895245322e-45	downregulated
GIRGL	22.7738886051935	-1.29467	0.0911780988670842	-14.1993	9.24695947734888e-46	8.80063461257076e-45	downregulated
GPM6A	26.7484806833032	-1.38724	0.0977032781549356	-14.1985	9.35606375186351e-46	8.90000261215169e-45	downregulated
SEMA3B	641.551029264348	-1.75981	0.123952619582336	-14.1974	9.50076210514109e-46	9.03311295184739e-45	downregulated
SAP30L	1437.31255746274	-0.515257	0.0362927832406311	-14.1972	9.53064244098668e-46	9.05697811505801e-45	downregulated
TCF19	632.333261855248	0.570680872477192	0.0402019439334407	14.1953551654623	9.78892368846218e-46	9.29776014900601e-45	upregulated
RALGPS2	1874.09048350497	0.977405369442462	0.0688568122804265	14.1947519362627	9.873520388008e-46	9.37341371905629e-45	upregulated
ACOT1	367.360838015043	-1.85904	0.130992556943737	-14.1919	1.02803037621142e-45	9.75470585820239e-45	downregulated
ADRB1	18.9577640821218	-1.63613	0.115328903239631	-14.1866	1.10904839476744e-45	1.05181972134375e-44	downregulated
ZNF329	201.42668081256	-0.638975	0.045056371690648	-14.1817	1.18967241732141e-45	1.12771899128681e-44	downregulated
GDF7	105.323702372182	-1.16293	0.0820049800072521	-14.1812	1.19821749470047e-45	1.13525116535396e-44	downregulated
NT5C2	1083.86985189523	0.557578599640234	0.0393280132068026	14.1776447416314	1.26005029367163e-45	1.19323803172333e-44	upregulated
TDO2	18.2843572144966	2.62219805097643	0.184956081194878	14.1774092208061	1.26428556207391e-45	1.19665070508185e-44	upregulated
GRHL1	3460.99982111586	0.647381710996671	0.0456700498958352	14.1751916731693	1.30486386609045e-45	1.23444160751612e-44	upregulated
ERBB4	37.083300398226	-1.97305	0.139218601876868	-14.1723	1.35996359430046e-45	1.2854014679954e-44	downregulated
LSP1	2995.31481709196	-1.15009	0.0811505291661642	-14.1723	1.36008757366129e-45	1.2854014679954e-44	downregulated
FADS2	12561.715414108	-3.52404	0.24867828493928	-14.1711	1.38357833629194e-45	1.30695044338963e-44	downregulated
CAV1	5633.48878463356	-0.688389	0.0485825487731706	-14.1695	1.41564946367871e-45	1.33657905766058e-44	downregulated
FFAR2	48.5086	1.37731485347446	0.0972165711416557	14.1674905553659	1.45611514917228e-45	1.37409989848932e-44	upregulated
TMEM25	264.839993788167	-0.747338	0.0527518737212245	-14.167	1.46547432075691e-45	1.3822435492296e-44	downregulated
USP13	328.374124444289	-0.682357	0.048195423825182	-14.1581	1.6635801939613e-45	1.56831746743147e-44	downregulated
ADRA1B	24.5772903641396	-1.85849	0.131280144322443	-14.1567	1.69892938086255e-45	1.60084598895894e-44	downregulated
SMAP2	1666.58814482128	0.542011619383717	0.0382959234821054	14.153245831426	1.78332345570386e-45	1.67953261243203e-44	upregulated
PLAGL2	708.243208323343	0.553764630484589	0.0391291553472874	14.1522255098455	1.80939125601918e-45	1.70323670692039e-44	upregulated
PID1	782.437992625892	-0.840199	0.0593709244392242	-14.1517	1.82320696300631e-45	1.71538970913637e-44	downregulated
VIT	429.209468353686	-1.34031	0.0947477891463483	-14.1461	1.97539904262004e-45	1.85765937759837e-44	downregulated
TRABD2B	132.471688710959	-0.94347	0.0667000563629991	-14.145	2.00608365605085e-45	1.8855793253228e-44	downregulated
SNORA31	10.0526517784868	1.31043915675373	0.0926595038577233	14.1425229166549	2.07702341375906e-45	1.95128986947548e-44	upregulated
MASTL	345.767223852203	0.759095989555104	0.053683198425938	14.1402899196172	2.14399283238518e-45	2.01320714474067e-44	upregulated
ISM1	725.703480464162	-1.12649	0.0796724638510369	-14.1391	2.1814841928294e-45	2.04739692768323e-44	downregulated
GNLY	67.002361701417	1.90430213879944	0.134720066670521	14.1352523485362	2.30306942946998e-45	2.16043874351617e-44	upregulated
MPZ	409.512480781453	-1.5972	0.113037251061814	-14.1298	2.4868839286462e-45	2.33171516892216e-44	downregulated
ZNF571-AS1	20.9017029690728	-1.31016	0.0927278105368063	-14.1291	2.51479470539281e-45	2.35671834186391e-44	downregulated
TBILA	19.8292095835771	-1.59691	0.113024001885278	-14.1289	2.51931322497778e-45	2.35978577855185e-44	downregulated
SLC5A6	721.49681545038	0.791411566665121	0.0560316234961834	14.1243732964301	2.68780304313075e-45	2.51636264151604e-44	upregulated
H6PD	4836.11272336622	-0.648605	0.0459339498860364	-14.1204	2.84445961665625e-45	2.66171186548243e-44	downregulated
LURAP1	35.5634736087062	-0.944134	0.0668671839778472	-14.1195	2.87846961152639e-45	2.69220733804608e-44	downregulated
B4GALT4	426.467655268513	-0.555452	0.0393459519769904	-14.1171	2.9786641085936e-45	2.78454396614406e-44	downregulated
ROR2	334.610655937634	-1.01397	0.0718453182263133	-14.1132	3.150756610746e-45	2.94396878782179e-44	downregulated
CKM	26.7594411273483	-2.50839	0.177759194397214	-14.1112	3.24102905953633e-45	3.0268240339652e-44	downregulated
HYLS1	107.608826109055	0.787594579010158	0.0558181721161405	14.1100030536904	3.2956371747519e-45	3.0763068386391e-44	upregulated
TRANK1	716.439897720404	0.970893484444506	0.0688182318111788	14.1080852979253	3.38648265429175e-45	3.15954996633059e-44	upregulated
ALAS1	1450.46087031303	0.814949069883573	0.0577692185832977	14.1069775542921	3.44008815409112e-45	3.20798378109609e-44	upregulated
HSPA4L	1310.7975226043	0.914921232050605	0.0648571360165868	14.1067165194686	3.45284247713145e-45	3.21829375795199e-44	upregulated
ABHD6	560.465710956691	-0.826697	0.0586107383514909	-14.1049	3.54401062080546e-45	3.30164489939246e-44	downregulated
IL11RA	853.584	-0.924131	0.065522621099191	-14.104	3.58817896116674e-45	3.34115003121123e-44	downregulated
ERC2	9.77715797335556	1.99195387767373	0.141233802669822	14.1039456562006	3.59116354082965e-45	3.3422867355197e-44	upregulated
FADS1	2133.10950399518	-2.56863	0.182153815326806	-14.1014	3.7219620305621e-45	3.46232000574969e-44	downregulated
SETMAR	386.894055607263	-0.500702	0.0355124892535056	-14.0993	3.83383576154125e-45	3.56463954099339e-44	downregulated
RELL1	959.595781694645	-0.699114	0.0495850797428808	-14.0993	3.83670340406595e-45	3.56555629247894e-44	downregulated
[truncated: 5,613 more rows]
