# Supplementary material for: Integrating bulk RNA-seq, Mendelian randomization and single-cell RNA-seq to elucidate the roles of lactate metabolism related markers-SLC25A4 and keratinocyte in the pathogenesis of psoriasis
Source: Front Immunol. 2026 May 29;17:1842933. doi: 10.3389/fimmu.2026.1842933 (PMC13260234; doi:10.3389/fimmu.2026.1842933)
Supplement: Supplementary Figure 1 — Enrichment analysis and PPI network construction. (A) Results of GO enrichment analysis. The left part is a circular graph of GO enrichment analysis. The inner circle represents the significance of the pathway, with higher values indicating greater significance. The color of the bar graph is the z - score, where blue represents down - regulated pathways and green represents up - regulated pathways. The outer circle shows a scatter plot of the gene expression levels in each pathway. The right figure shows the ID of the GO Term and the corresponding description. (B) Results of KEGG enrichment analysis. In the figure, the depth of the color represents the magnitude of logFC. The darker the color, the larger the logFC. Green indicates up - regulated genes and red indicates down - regulated genes. Different colored squares represent different pathways. The more genes enriched in a pathway, the larger the colored square. (C) Construction of the PPI network. [file SupplementaryFile1.zip › Supplementary materials/Table S12_IIRGs_correlation_cor.xlsx]

## Sheet: 03_IIRGs_correlation_cor
	gene	gene	Correlation	Pvalue
1	CD96	GOT2	0.42799148965787	5.24891335017686e-09
6	IDO1	GOT2	0.752017337492643	2.07392282335191e-32
20	IDO1	PYGL	0.728020759896332	1.63736178479916e-29
10	LAG3	GOT2	0.666933864849719	2.32318682988576e-23
12	PDCD1	GOT2	0.632166121970811	1.81529061661178e-20
35	KDR	SLC25A4	0.590260111169344	1.96195715151648e-17
26	PDCD1	PYGL	0.581931592025072	6.98902511267241e-17
18	IL10	PYGL	0.563728196070179	9.9333924686648e-16
24	LAG3	PYGL	0.553144102393425	4.31995006510621e-15
4	IL10	GOT2	0.500872996160259	3.02164307530687e-12
15	CD96	PYGL	0.484475686936502	1.89294747266467e-11
31	CSF1R	SLC25A4	0.394513610973062	9.3325268611147e-08
25	LGALS9	PYGL	0.364731414020692	9.36574266734354e-07
11	LGALS9	GOT2	0.358167009165534	1.51060261465182e-06
21	KDR	PYGL	-0.364409	9.59078533134741e-07
39	LGALS9	SLC25A4	-0.406169	3.55053984658324e-08
17	CSF1R	PYGL	-0.415941	1.53407689564129e-08
7	KDR	GOT2	-0.43443	2.90829979044858e-09
3	CSF1R	GOT2	-0.499667	3.46994797803248e-12
32	IL10	SLC25A4	-0.535256	4.61894853936954e-14
29	CD96	SLC25A4	-0.568967	4.7056129888244e-16
38	LAG3	SLC25A4	-0.679131	1.80628378548217e-24
40	PDCD1	SLC25A4	-0.706869	3.33544173855702e-27
34	IDO1	SLC25A4	-0.764105	5.35067811820656e-34
